# Supplementary material for: Virus infections in honeybee colonies naturally surviving ectoparasitic mite vectors
Source: PLoS One. 2023 Dec 15;18(12):e0289883. doi: 10.1371/journal.pone.0289883 (PMC10723705; doi:10.1371/journal.pone.0289883)
Supplement: S1 Data — (XLSX) [file pone.0289883.s004.xlsx]

## Sheet: Sheet1
Colony	Season	apiary	beekeeper	treatment	no.cells	No.mult.infest	%.infest	No.drone	Nr.drone.infest	%.drone.infest
A2	April	Sannidal	Skarphagen	treated	100	13	13	NA	NA	NA
A6	April	Sannidal	Skarphagen	treated	100	1	1	NA	NA	NA
B1	April	Sannidal	Skarphagen	treated	100	1	1	NA	NA	NA
B2	April	Sannidal	Skarphagen	treated	100	3	3	NA	NA	NA
Sørum 10	April	Sørumtangen	Reinertsen	not treated	100	1	1	NA	NA	NA
Sørum 7	April	Sørumtangen	Reinertsen	not treated	100	3	3	NA	NA	NA
A2	June	Sannidal	Skarphagen	treated	102	6	5.88235	NA	NA	NA
A6	June	Sannidal	Skarphagen	treated	107	1	0.934579	18	1	5.55556
A8	June	Sannidal	Skarphagen	treated	100	2	2	NA	NA	NA
B1	June	Sannidal	Skarphagen	treated	102	1	0.980392	NA	NA	NA
B2	June	Sannidal	Skarphagen	treated	NA	NA	NA	27	3	11.1111
Biri 10	June	Biri	ten Bolscher	treated	NA	NA	NA	20	2	10
Biri 10.2	June	Biri	ten Bolscher	treated	107	1	0.934579	20	6	30
Biri 11	June	Biri	ten Bolscher	treated	110	3	2.72727	NA	NA	NA
Biri 12	June	Biri	ten Bolscher	treated	NA	NA	NA	12	1	8.33333
Biri 13	June	Biri	ten Bolscher	treated	NA	NA	NA	24	2	8.33333
Biri 14	June	Biri	ten Bolscher	treated	109	1	0.917431	20	2	10
Biri 16	June	Biri	ten Bolscher	treated	NA	NA	NA	15	6	40
Biri 17	June	Biri	ten Bolscher	treated	106	1	0.943396	NA	NA	NA
Biri 2	June	Biri	ten Bolscher	treated	NA	NA	NA	14	4	28.5714
Biri 2.2	June	Biri	ten Bolscher	treated	110	1	0.909091	14	1	7.14286
Biri 4	June	Biri	ten Bolscher	treated	NA	NA	NA	23	2	8.69565
Biri 6	June	Biri	ten Bolscher	treated	NA	NA	NA	25	1	4
Biri 7	June	Biri	ten Bolscher	treated	NA	NA	NA	20	3	15
Biri 7.2	June	Biri	ten Bolscher	treated	115	3	2.6087	20	10	50
Biri 9	June	Biri	ten Bolscher	treated	NA	NA	NA	24	4	16.6667
Biri 9.2	June	Biri	ten Bolscher	treated	NA	NA	NA	19	6	31.5789
Grani 61	June	Grani	Reinertsen	not treated	102	1	0.980392	NA	NA	NA
Grani 65	June	Grani	Reinertsen	not treated	NA	NA	NA	8	1	12.5
Sørum 3	June	Sørumtangen	Reinertsen	not treated	NA	NA	NA	23	1	4.34783
Sørum 4	June	Sørumtangen	Reinertsen	not treated	NA	NA	NA	17	1	5.88235
Sørum 91	June	Sørumtangen	Reinertsen	not treated	101	1	0.990099	27	2	7.40741
