# Supplementary material for: Virus infections in honeybee colonies naturally surviving ectoparasitic mite vectors
Source: PLoS One. 2023 Dec 15;18(12):e0289883. doi: 10.1371/journal.pone.0289883 (PMC10723705; doi:10.1371/journal.pone.0289883)
Supplement: S2 Data — (XLSX) [file pone.0289883.s005.xlsx]

## Sheet: Sheet1
Apiary	Colony	treatment	season	trt_num	season_num	inf.rate_Phoretic	inf.rate_WorkerBrood	ratio_phor.brood	inf.rate_DroneBrood	dummy_num
Sø	T1	R	Autumn	1	3	1.40351	NA	NA	NA	3
Sø	T2	R	Autumn	1	3	0.584795	NA	NA	NA	3
Sø	T3	R	Autumn	1	3	0.809717	NA	NA	NA	3
Sø	T4	R	Autumn	1	3	1.20301	NA	NA	NA	3
Sø	T5	R	Autumn	1	3	1.75439	NA	NA	NA	3
Sø	T6	R	Autumn	1	3	3.15789	NA	NA	NA	3
Sø	T7	R	Autumn	1	3	11.5789	NA	NA	NA	3
Sø	T8	R	Autumn	1	3	2.00501	NA	NA	NA	3
Sø	T9	R	Autumn	1	3	5.84795	NA	NA	NA	3
Sø	T10	R	Autumn	1	3	0	NA	NA	NA	3
Ho	740	S	Autumn	0	3	3.2	NA	NA	NA	0
Ho	750	S	Autumn	0	3	8.8	NA	NA	NA	0
Ho	760	S	Autumn	0	3	16.4	NA	NA	NA	0
Ho	791	S	Autumn	0	3	12	NA	NA	NA	0
Ho	792	S	Autumn	0	3	13.2	NA	NA	NA	0
Ho	793	S	Autumn	0	3	11.2	NA	NA	NA	0
Ho	700	S	Autumn	0	3	7.6	NA	NA	NA	0
Ho	780	S	Autumn	0	3	14.4	NA	NA	NA	0
Sn	260	S	Autumn	0	3	13.6	NA	NA	NA	0
Sn	350	S	Autumn	0	3	23.6	NA	NA	NA	0
Sa	A1	S	Spring	0	1	5.16	0.0566038	91.16	NA	0
Sa	A2	S	Spring	0	1	16.37	0.34	48.1471	NA	0
Sa	A4	S	Spring	0	1	1.48	0.0196078	75.48	NA	0
Sa	A5	S	Spring	0	1	9.04	0	NA	NA	0
Sa	A6	S	Spring	0	1	5.64	0.04	141	NA	0
Sa	A8	S	Spring	0	1	3.38	0.00990099	341.38	NA	0
Sa	B1	S	Spring	0	1	1.92	0.04	48	NA	0
Sa	B2	S	Spring	0	1	4.12	0.14	29.4286	NA	0
Sa	D4	S	Spring	0	1	0	0	NA	NA	0
Sø	Sø1	R	Spring	1	1	1.14	0.0825688	13.8067	NA	1
Sø	Sø2	R	Spring	1	1	0	0.03	0	NA	1
Sø	Sø3	R	Spring	1	1	0.37	0.025641	14.43	NA	1
Sø	Sø4	R	Spring	1	1	0.62	0.03	20.6667	NA	1
Sø	Sø5	R	Spring	1	1	0.96	0.02	48	NA	1
Sø	Sø6	R	Spring	1	1	0.36	0.04	9	NA	1
Sø	Sø7	R	Spring	1	1	1.5	0.11	13.6364	NA	1
Sø	Sø8	R	Spring	1	1	0.96	0.0392157	24.48	NA	1
Sø	Sø9	R	Spring	1	1	0.91	0.08	11.375	NA	1
Sø	Sø10	R	Spring	1	1	1.07	0.05	21.4	NA	1
Gr	1	R	Spring	1	1	1.96078	0	NA	NA	1
Gr	2	R	Spring	1	1	6.15385	0.102564	60	NA	1
Gr	3	R	Spring	1	1	3.861	0.185714	20.79	NA	1
Gr	4	R	Spring	1	1	3.35821	0.046729	71.8657	NA	1
Gr	5	R	Spring	1	1	1.95312	NA	NA	NA	1
Hø	1	R	Spring	1	1	2.11765	0.0333333	63.5294	NA	1
Hø	1946-02-01	R	Spring	1	1	2.91545	0.039604	73.6152	NA	1
Hø	3	R	Spring	1	1	0.732601	0.0363636	20.1465	NA	1
Hø	4	R	Spring	1	1	0.900901	0.04	22.5225	NA	1
Hø	5	R	Spring	1	1	2.26244	0.13	17.4034	NA	1
Lu	474	S	Spring	0	1	0	0	NA	NA	0
Lu	430	S	Spring	0	1	0	0.01	NA	NA	0
Lu	Dennis	S	Spring	0	1	0	0.02	NA	NA	0
Lu	24	S	Spring	0	1	0	0.03	NA	NA	0
Lu	25	S	Spring	0	1	0.558659	0.01	55.8659	NA	0
Lu	26	S	Spring	0	1	0	0	NA	NA	0
Lu	662+	S	Spring	0	1	0.414938	0	NA	NA	0
Lu	Lu422	S	Spring	0	1	0	0.02	NA	NA	0
Lu	AVLS12	S	Spring	0	1	0.411523	0	NA	NA	0
Ho	710	S	Spring	0	1	22.5	0.278846	80.6897	NA	0
Ho	720	S	Spring	0	1	43.662	0.125	349.296	NA	0
Ho	740	S	Spring	0	1	4.23077	NA	NA	NA	0
Ho	750	S	Spring	0	1	25.2137	NA	NA	NA	0
Ho	791	S	Spring	0	1	26.1745	0.2	130.872	NA	0
Ho	792	S	Spring	0	1	41.5301	NA	NA	NA	0
Ho	793	S	Spring	0	1	76.8595	0.515464	149.107	NA	0
Ho	700	S	Spring	0	1	42.4658	0.0344828	1231.51	NA	0
Ho	780	S	Spring	0	1	3.46154	0.0666667	51.9231	NA	0
Sn	260	S	Spring	0	1	21.3333	0.116667	182.857	NA	0
Sn	261	S	Spring	0	1	5.68182	NA	NA	NA	0
Sn	350	S	Spring	0	1	21.374	NA	NA	NA	0
Sn	370	S	Spring	0	1	9.69697	0.08	121.212	NA	0
Sn	421	S	Spring	0	1	5.74163	0.0666667	86.1244	NA	0
Sn	Sa422	S	Spring	0	1	2.84091	0.04	71.0227	NA	0
Sa	A1	S	June	0	2	3.28	0.0654206	50.1371	NA	0
Sa	A2	S	June	0	2	11.37	0.196078	57.987	NA	0
Sa	A4	S	June	0	2	0.75	0	NA	NA	0
Sa	A6	S	June	0	2	1.63	0.0654206	24.9157	0.111111	0
Sa	A8	S	June	0	2	1.37	0.13	10.5385	NA	0
Sa	B1	S	June	0	2	0	0.0196078	NA	0	0
Sa	B2	S	June	0	2	4.78	0.0196078	243.78	0.259259	0
Sa	D4	S	June	0	2	0.86	0	NA	0	0
Bi	1	S	June	0	2	0.92	0.02	46	0.25	0
Bi	2	S	June	0	2	14.12	0.119266	118.391	0.642857	0
Bi	3	S	June	0	2	2.5	0.0654206	38.2143	NA	0
Bi	4	S	June	0	2	0.83	0	NA	0.130435	0
Bi	5	S	June	0	2	0.38	0.00990099	38.38	NA	0
Bi	6	S	June	0	2	1.41	0.0196078	71.91	0.12	0
Bi	7	S	June	0	2	1.89	0.12	15.75	0.5	0
Bi	8	S	June	0	2	0.85	0.0654206	12.9929	NA	0
Bi	9	S	June	0	2	0.8	0.0291262	27.4667	0.416667	0
Bi	10	S	June	0	2	2.94	0.0196078	149.94	0.6	0
Bi	11	S	June	0	2	3.59	0.0909091	39.49	NA	0
Bi	12	S	June	0	2	2.87	0.0291262	98.5367	0.166667	0
Bi	13	S	June	0	2	0.64	0.00990099	64.64	0.166667	0
Bi	14	S	June	0	2	7.18	0.0825688	86.9578	0.55	0
Bi	16	S	June	0	2	5.59	0.06	93.1667	0.6	0
Bi	17	S	June	0	2	7.56	0.150943	50.085	0.1	0
Sø	Sø2	R	June	1	2	0.75	0.0196078	38.25	0	2
Sø	Sø3	R	June	1	2	1.71	0.0291262	58.71	0.130435	2
Sø	Sø4	R	June	1	2	0	0.00990099	NA	0.294118	2
Sø	Sø5	R	June	1	2	0	0	NA	0.111111	2
Sø	Sø7	R	June	1	2	2.72	0.0384615	70.72	NA	2
Sø	Sø8	R	June	1	2	0.99	0.00990099	99.99	0.130435	2
Sø	Sø10	R	June	1	2	0.57	0.0384615	14.82	0.259259	2
Sø	Sø91	R	June	1	2	0	0.00990099	NA	NA	2
Gr	61	R	June	1	2	0	0.0196078	NA	0.375	2
Gr	62	R	June	1	2	0	0	NA	NA	2
Gr	63	R	June	1	2	0	0.0196078	NA	0.0434783	2
Gr	64	R	June	1	2	0.9	0.0196078	45.9	NA	2
Gr	65	R	June	1	2	2.86	0.00990099	288.86	NA	2
Gr	66	R	June	1	2	4.88	0.0384615	126.88	0.296296	2
Hø	1946-02-01	R	June	1	2	0.74	0.00990099	74.74	0.259259	2
Hø	41	R	June	1	2	3.16	0.00990099	319.16	NA	2
Hø	42	R	June	1	2	2.35	0.00990099	237.35	NA	2
Hø	43	R	June	1	2	2.88	0	NA	NA	2
Hø	44	R	June	1	2	1.47	0.0196078	74.97	NA	2
Hø	45	R	June	1	2	0	0	NA	NA	2
Lu	474	S	June	0	2	0	0	NA	NA	0
Lu	430	S	June	0	2	0	0.01	NA	0	0
Lu	Sterk	S	June	0	2	0	0	NA	NA	0
Lu	Bir	S	June	0	2	0	0	NA	0	0
Lu	12x	S	June	0	2	0	0	NA	0.05	0
Lu	Dennis	S	June	0	2	0	0	NA	0	0
Lu	24	S	June	0	2	0	0.00990099	NA	0	0
Lu	25	S	June	0	2	0	0	NA	NA	0
Lu	26	S	June	0	2	0	0	NA	0.15	0
Lu	423	S	June	0	2	0.43	0.01	43	0.1	0
Lu	469	S	June	0	2	0	0	NA	NA	0
Lu	Lags12	S	June	0	2	0.7	0	NA	0	0
Lu	662+	S	June	0	2	0	0	NA	0.0666667	0
Lu	494	S	June	0	2	0	0	NA	NA	0
Lu	Lu422	S	June	0	2	0	0	NA	0.047619	0
Lu	AVLS12	S	June	0	2	0	0	NA	0	0
