# Supplementary material for: Virus infections in honeybee colonies naturally surviving ectoparasitic mite vectors
Source: PLoS One. 2023 Dec 15;18(12):e0289883. doi: 10.1371/journal.pone.0289883 (PMC10723705; doi:10.1371/journal.pone.0289883)
Supplement: S3 Data — (XLSX) [file pone.0289883.s006.xlsx]

## Sheet: Sheet1
Beekeeper	Apiary	Colony	treatment	season	sex	inf.rate Brood
SKP	Sa	A1	treated	June	Worker	0.0654206
SKP	Sa	A2	treated	June	Worker	0.196078
SKP	Sa	A4	treated	June	Worker	0
SKP	Sa	A6	treated	June	Worker	0.0654206
SKP	Sa	A8	treated	June	Worker	0.13
SKP	Sa	B1	treated	June	Worker	0.0196078
SKP	Sa	B2	treated	June	Worker	0.0196078
SKP	Sa	D4	treated	June	Worker	0
TB	Bi	1	treated	June	Worker	0.02
TB	Bi	2	treated	June	Worker	0.119266
TB	Bi	3	treated	June	Worker	0.0654206
TB	Bi	4	treated	June	Worker	0
TB	Bi	5	treated	June	Worker	0.00990099
TB	Bi	6	treated	June	Worker	0.0196078
TB	Bi	7	treated	June	Worker	0.12
TB	Bi	8	treated	June	Worker	0.0654206
TB	Bi	9	treated	June	Worker	0.0291262
TB	Bi	10	treated	June	Worker	0.0196078
TB	Bi	11	treated	June	Worker	0.0909091
TB	Bi	12	treated	June	Worker	0.0291262
TB	Bi	13	treated	June	Worker	0.00990099
TB	Bi	14	treated	June	Worker	0.0825688
TB	Bi	16	treated	June	Worker	0.06
TB	Bi	17	treated	June	Worker	0.150943
RN	Sø	Sø2	not treated	June	Worker	0.0196078
RN	Sø	Sø3	not treated	June	Worker	0.0291262
RN	Sø	Sø4	not treated	June	Worker	0.00990099
RN	Sø	Sø5	not treated	June	Worker	0
RN	Sø	Sø7	not treated	June	Worker	0.0384615
RN	Sø	Sø8	not treated	June	Worker	0.00990099
RN	Sø	Sø10	not treated	June	Worker	0.0384615
RN	Sø	Sø91	not treated	June	Worker	0.00990099
RN	Gr	61	not treated	June	Worker	0.0196078
RN	Gr	62	not treated	June	Worker	0
RN	Gr	63	not treated	June	Worker	0.0196078
RN	Gr	64	not treated	June	Worker	0.0196078
RN	Gr	65	not treated	June	Worker	0.00990099
RN	Gr	66	not treated	June	Worker	0.0384615
RN	Hø	2 / 46	not treated	June	Worker	0.00990099
RN	Hø	41	not treated	June	Worker	0.00990099
RN	Hø	42	not treated	June	Worker	0.00990099
RN	Hø	43	not treated	June	Worker	0
RN	Hø	44	not treated	June	Worker	0.0196078
RN	Hø	45	not treated	June	Worker	0
OR	Lu	474	treated	June	Worker	0
OR	Lu	430	treated	June	Worker	0.01
OR	Lu	Sterk	treated	June	Worker	0
OR	Lu	Bir	treated	June	Worker	0
OR	Lu	12x	treated	June	Worker	0
OR	Lu	Dennis	treated	June	Worker	0
OR	Lu	24	treated	June	Worker	0.00990099
OR	Lu	25	treated	June	Worker	0
OR	Lu	26	treated	June	Worker	0
OR	Lu	423	treated	June	Worker	0.01
OR	Lu	469	treated	June	Worker	0
OR	Lu	Lags12	treated	June	Worker	0
OR	Lu	662+	treated	June	Worker	0
OR	Lu	494	treated	June	Worker	0
OR	Lu	Lu422	treated	June	Worker	0
OR	Lu	AVLS12	treated	June	Worker	0
SKP	Sa	A1	treated	June	Drone	NA
SKP	Sa	A2	treated	June	Drone	NA
SKP	Sa	A4	treated	June	Drone	NA
SKP	Sa	A6	treated	June	Drone	0.111111
SKP	Sa	A8	treated	June	Drone	NA
SKP	Sa	B1	treated	June	Drone	0
SKP	Sa	B2	treated	June	Drone	0.259259
SKP	Sa	D4	treated	June	Drone	0
TB	Bi	1	treated	June	Drone	0.25
TB	Bi	2	treated	June	Drone	0.642857
TB	Bi	3	treated	June	Drone	NA
TB	Bi	4	treated	June	Drone	0.130435
TB	Bi	5	treated	June	Drone	NA
TB	Bi	6	treated	June	Drone	0.12
TB	Bi	7	treated	June	Drone	0.5
TB	Bi	8	treated	June	Drone	NA
TB	Bi	9	treated	June	Drone	0.416667
TB	Bi	10	treated	June	Drone	0.6
TB	Bi	11	treated	June	Drone	NA
TB	Bi	12	treated	June	Drone	0.166667
TB	Bi	13	treated	June	Drone	0.166667
TB	Bi	14	treated	June	Drone	0.55
TB	Bi	16	treated	June	Drone	0.6
TB	Bi	17	treated	June	Drone	0.1
RN	Sø	Sø2	not treated	June	Drone	0
RN	Sø	Sø3	not treated	June	Drone	0.130435
RN	Sø	Sø4	not treated	June	Drone	0.294118
RN	Sø	Sø5	not treated	June	Drone	0.111111
RN	Sø	Sø7	not treated	June	Drone	NA
RN	Sø	Sø8	not treated	June	Drone	0.130435
RN	Sø	Sø10	not treated	June	Drone	0.259259
RN	Sø	Sø91	not treated	June	Drone	NA
RN	Gr	61	not treated	June	Drone	0.375
RN	Gr	62	not treated	June	Drone	NA
RN	Gr	63	not treated	June	Drone	0.0434783
RN	Gr	64	not treated	June	Drone	NA
RN	Gr	65	not treated	June	Drone	NA
RN	Gr	66	not treated	June	Drone	0.296296
RN	Hø	2 / 46	not treated	June	Drone	0.259259
RN	Hø	41	not treated	June	Drone	NA
RN	Hø	42	not treated	June	Drone	NA
RN	Hø	43	not treated	June	Drone	NA
RN	Hø	44	not treated	June	Drone	NA
RN	Hø	45	not treated	June	Drone	NA
OR	Lu	474	treated	June	Drone	NA
OR	Lu	430	treated	June	Drone	0
OR	Lu	Sterk	treated	June	Drone	NA
OR	Lu	Bir	treated	June	Drone	0
OR	Lu	12x	treated	June	Drone	0.05
OR	Lu	Dennis	treated	June	Drone	0
OR	Lu	24	treated	June	Drone	0
OR	Lu	25	treated	June	Drone	NA
OR	Lu	26	treated	June	Drone	0.15
OR	Lu	423	treated	June	Drone	0.1
OR	Lu	469	treated	June	Drone	NA
OR	Lu	Lags12	treated	June	Drone	0
OR	Lu	662+	treated	June	Drone	0.0666667
OR	Lu	494	treated	June	Drone	NA
OR	Lu	Lu422	treated	June	Drone	0.047619
OR	Lu	AVLS12	treated	June	Drone	0
