# Supplementary material for: Virus infections in honeybee colonies naturally surviving ectoparasitic mite vectors
Source: PLoS One. 2023 Dec 15;18(12):e0289883. doi: 10.1371/journal.pone.0289883 (PMC10723705; doi:10.1371/journal.pone.0289883)
Supplement: S4 Data — (XLSX) [file pone.0289883.s007.xlsx]

## Sheet: Sheet1
Beekeeper	Apiary	Colony	Season	age.of.pupa	Sample	Species	treatment	DWV_yn	DWVneg_yn	VDV1_yn	SBPV_yn	Nr.of.Viruses
KR	Ho	792	Autumn.13	150	B.792.10	Bee	treated	1	1	1	1	3			bee
KR	Ho	791	Autumn.13	100	B.791.2	Bee	treated	1	1	1	1	3				142	trt	not trt
KR	Ho	780	Autumn.13	160	B.780.1..A	Bee	treated	1	1	1	1	3				yes	116	19
KR	Ho	780	Autumn.13	140	B.780.7	Bee	treated	1	1	1	1	3				no	8	7
KR	Ho	700	Autumn.13	220	B.700.9	Bee	treated	1	1	1	1	3					0.0689655	0.368421
KR	Ho	793	Autumn.13	280	B.793.1	Bee	treated	1	1	1	1	3
KR	Ho	793	Autumn.13	210	B.793.4	Bee	treated	1	1	1	1	3			mite
KR	Ho	793	Autumn.13	280	B.793.5	Bee	treated	1	1	0	1	2				yes	124	26
KR	Ho	793	Autumn.13	210	B.793.7	Bee	treated	1	1	1	1	3				no	4	0
KR	Ho	793	Autumn.13	220	B.793.9.A	Bee	treated	1	1	0	1	2					0.0322581	0
KR	Ho	760	Autumn.13	190	B.760.1	Bee	treated	1	1	1	1	3
KR	Ho	760	Autumn.13	220	B.760.8	Bee	treated	1	1	0	1	2
KR	Ho	750	Autumn.13	270	B.750.1	Bee	treated	1	1	0	1	2
KR	Ho	750	Autumn.13	280	B.750.7	Bee	treated	1	1	0	1	2
KR	Sn	350	Autumn.13	230	B.350.5	Bee	treated	1	1	0	1	2
KR	Sn	350	Autumn.13	260	B.350.6	Bee	treated	1	1	0	1	2
KR	Sn	260	Autumn.13	280	B.260.1..A	Bee	treated	1	1	0	0	1
KR	Sn	260	Autumn.13	200	B.260.5..A	Bee	treated	1	1	0	1	2
KR	Ho	792	Autumn.13	100	B.792.9	Bee	treated	1	1	0	1	2
KR	Ho	700	Autumn.13	160	B.700.4	Bee	treated	1	1	0	1	2
KR	Ho	750	Autumn.13	280	B.750.2	Bee	treated	1	1	1	1	3
KR	Ho	750	Autumn.13	280	B.750.4	Bee	treated	1	1	1	1	3
KR	Sn	260	Autumn.13	260	B.260.3	Bee	treated	1	1	0	1	2
KR	Sn	260	Autumn.13	240	B.260.4..A	Bee	treated	1	1	0	1	2
KR	Sn	260	Autumn.13	210	B.260.7..A	Bee	treated	1	1	1	1	3
KR	Sn	260	Autumn.13	280	B.260.9	Bee	treated	1	1	0	1	2
KR	Ho	791	Spring.14	250	B.791.1	Bee	treated	1	1	1	1	3
KR	Ho	791	Spring.14	200	B.791.9	Bee	treated	1	1	1	1	3
KR	Ho	793	Spring.14	140	B.793.2	Bee	treated	1	1	1	1	3
KR	Ho	793	Spring.14	170	B.793.9..S	Bee	treated	1	1	1	1	3
KR	Ho	793	Spring.14	160	B.793.12	Bee	treated	1	1	0	1	2
KR	Ho	793	Spring.14	160	B.793.19	Bee	treated	1	1	1	1	3
KR	Ho	793	Spring.14	150	B.793.24	Bee	treated	1	1	0	1	2
KR	Ho	793	Spring.14	220	B.793.30	Bee	treated	1	1	1	1	3
KR	Ho	710	Spring.14	100	B.710.1	Bee	treated	1	1	1	1	3
KR	Ho	710	Spring.14	120	B.710.3	Bee	treated	1	1	1	1	3
KR	Ho	710	Spring.14	110	B.710.4	Bee	treated	1	1	1	1	3
KR	Ho	710	Spring.14	150	B.710.5	Bee	treated	1	1	0	1	2
KR	Ho	710	Spring.14	150	B.710.6	Bee	treated	1	1	0	1	2
KR	Ho	710	Spring.14	130	B.710.13	Bee	treated	1	1	0	1	2
KR	Ho	710	Spring.14	280	B.710.14	Bee	treated	1	1	0	1	2
KR	Ho	710	Spring.14	150	B.710.15	Bee	treated	1	1	0	1	2
KR	Ho	710	Spring.14	150	B.710.16	Bee	treated	1	1	1	1	3
KR	Sn	260	Spring.14	220	B.260.1..S	Bee	treated	1	1	1	1	3
KR	Sn	260	Spring.14	260	B.260.7..S	Bee	treated	1	1	1	1	3
RN	Hø	Hø3	Spring.14	250	B.Hø3.2	Bee	not.treated	1	1	1	1	3
RN	Gr	Gr3	Spring.14	170	B.Gr3.8	Bee	not.treated	1	1	0	1	2
RN	Sø	Sø2	Spring.14	280	B.Sø2.3	Bee	not.treated	1	1	1	1	3
RN	Sø	Sø6	Spring.14	240	B.Sø6.1	Bee	not.treated	1	1	1	1	3
RN	Sø	Sø6	Spring.14	220	B.Sø6.2	Bee	not.treated	1	1	0	1	2
SKP	Sa	A1	Spring.14	280	B.A1.4	Bee	treated	1	1	1	1	3
SKP	Sa	A4	Spring.14	210	B.A4.1	Bee	treated	1	1	1	0	2
SKP	Sa	A4	Spring.14	210	B.A4.2	Bee	treated	1	1	1	1	3
SKP	Sa	B2	Spring.14	230	B.B2.3	Bee	treated	1	1	1	1	3
SKP	Sa	B2	Spring.14	220	B.B2.8	Bee	treated	1	1	0	1	2
KR	Ho	791	Spring.14	130	B.791.4	Bee	treated	1	1	0	1	2
KR	Ho	791	Spring.14	260	B.791.5	Bee	treated	1	1	1	1	3
KR	Ho	791	Spring.14	150	B.791.8	Bee	treated	1	1	1	1	3
KR	Ho	793	Spring.14	280	B.793.6	Bee	treated	1	1	1	0	2
KR	Ho	793	Spring.14	120	B.793.8	Bee	treated	1	1	1	1	3
KR	Ho	793	Spring.14	90	B.793.20	Bee	treated	1	1	1	1	3
KR	Ho	793	Spring.14	150	B.793.28	Bee	treated	1	1	1	1	3
KR	Ho	710	Spring.14	90	B.710.2	Bee	treated	1	1	1	1	3
KR	Ho	720	Spring.14	120	B.720.1	Bee	treated	1	1	1	1	3
KR	Ho	720	Spring.14	140	B.720.2	Bee	treated	1	1	1	1	3
KR	Ho	720	Spring.14	120	B.720.3	Bee	treated	1	1	1	1	3
KR	Ho	720	Spring.14	280	B.720.4	Bee	treated	1	1	1	1	3
KR	Ho	780	Spring.14	170	B.780.1..S	Bee	treated	1	1	0	1	2
KR	Sn	260	Spring.14	210	B.260.2	Bee	treated	1	1	0	1	2
KR	Sn	260	Spring.14	220	B.260.4..S	Bee	treated	1	1	1	1	3
KR	Sn	260	Spring.14	230	B.260.5..S	Bee	treated	1	1	0	1	2
KR	Sn	370	Spring.14	260	B.370.2	Bee	treated	1	1	1	1	3
KR	Sn	421	Spring.14	200	B.421.1	Bee	treated	1	1	1	1	3
RM	Lu	24	Spring.14	280	B.24.1	Bee	treated	1	1	1	1	3
RN	Hø	Hø1	Spring.14	160	B.Hø1.1	Bee	not.treated	1	1	1	1	3
RN	Hø	Hø2	Spring.14	100	B.Hø2.2	Bee	not.treated	1	1	1	1	3
RN	Hø	Hø5	Spring.14	260	B.Hø5.4	Bee	not.treated	1	1	1	1	3
RN	Hø	Hø5	Spring.14	170	B.Hø5.6	Bee	not.treated	1	1	1	1	3
RN	Gr	Gr4	Spring.14	100	B.Gr4.1	Bee	not.treated	1	1	1	1	3
RN	Gr	Gr4	Spring.14	100	B.Gr4.2	Bee	not.treated	1	1	1	1	3
RN	Sø	Sø1	Spring.14	250	B.Sø1.1	Bee	not.treated	1	1	1	0	2
RN	Sø	Sø1	Spring.14	280	B.Sø1.2	Bee	not.treated	1	1	1	1	3
RN	Sø	Sø1	Spring.14	250	B.Sø1.7	Bee	not.treated	1	1	1	0	2
RN	Sø	Sø2	Spring.14	220	B.Sø2.1	Bee	not.treated	1	1	1	1	3
RN	Sø	Sø8	Spring.14	280	B.Sø8.2	Bee	not.treated	1	1	1	0	2
RN	Sø	Sø9	Spring.14	230	B.Sø9.5	Bee	not.treated	1	1	1	1	3
SKP	Sa	A1	June.14	280	B.A1.1	Bee	treated	1	NA	1	1	3
SKP	Sa	A1	June.14	280	B.A1.3	Bee	treated	0	NA	1	1	2
SKP	Sa	A2	June.14	210	B.A2.11	Bee	treated	1	NA	1	1	3
SKP	Sa	A2	June.14	270	B.A2.16	Bee	treated	1	NA	0	1	2
SKP	Sa	A2	June.14	210	B.A2.18	Bee	treated	1	NA	1	0	2
SKP	Sa	A6	June.14	250	B.A6.7	Bee	treated	1	NA	1	0	2
SKP	Sa	A8	June.14	250	B.A8.4	Bee	treated	1	NA	1	0	2
SKP	Sa	A8	June.14	240	B.A8.6	Bee	treated	1	NA	0	1	2
SKP	Sa	A8	June.14	240	B.A8.9	Bee	treated	1	NA	1	1	3
SKP	Sa	B1	June.14	230	B.B1.1	Bee	treated	1	NA	1	1	3
TB	Bi	Biri2	June.14	280	B.Biri2.19	Bee	treated	1	NA	1	1	3
TB	Bi	Biri6	June.14	220	B.Biri6.5	Bee	treated	1	NA	0	0	1
TB	Bi	Biri7	June.14	270	B.Biri7.19	Bee	treated	1	NA	0	1	2
TB	Bi	Biri9.2	June.14	270	B.Biri9.2	Bee	treated	1	NA	0	1	2
TB	Bi	Biri11	June.14	270	B.Biri11.8	Bee	treated	1	NA	0	1	2
TB	Bi	Biri14	June.14	280	B.Biri14.7	Bee	treated	1	NA	0	0	1
TB	Bi	Biri14	June.14	220	B.Biri14.10	Bee	treated	1	NA	0	1	2
TB	Bi	Biri17	June.14	200	B.Biri17.16	Bee	treated	1	NA	0	1	2
TB	Bi	Biri2.2	June.14	260	B.Biri2.2.4	Bee	treated	1	NA	0	1	2
TB	Bi	Biri2.2	June.14	250	B.Biri2.2.7	Bee	treated	1	NA	0	1	2
TB	Bi	Biri7.2	June.14	270	B.Biri7.2.13	Bee	treated	1	NA	0	0	1
TB	Bi	Biri7.2	June.14	220	B.Biri7.2.14	Bee	treated	1	NA	0	0	1
TB	Bi	Biri10.2	June.14	230	B.Biri10.2.7	Bee	treated	0	NA	0	1	1
TB	Bi	Biri14.2	June.14	280	B.Biri14.2.2	Bee	treated	1	NA	1	1	3
RN	Sø	Sø2	June.14	240	B.Sø2.2	Bee	not.treated	0	NA	0	1	1
RN	Sø	Sø3	June.14	230	B.Sø3.6	Bee	not.treated	0	NA	1	1	2
RN	Sø	Sø7	June.14	280	B.Sø7.2	Bee	not.treated	0	NA	0	0	0
RN	Sø	Sø10	June.14	280	B.Sø10.1	Bee	not.treated	0	NA	0	0	0
RN	Gr	Gr61	June.14	220	B.Gr61.7	Bee	not.treated	0	NA	0	0	0
RN	Gr	Gr63	June.14	220	B.Gr63.3	Bee	not.treated	0	NA	0	1	1
SKP	Sa	A1	June.14	280	B.A1.2	Bee	treated	0	NA	1	1	2
SKP	Sa	A1	June.14	220	B.A1.6	Bee	treated	0	NA	1	1	2
SKP	Sa	A2	June.14	280	B.A2.1	Bee	treated	1	NA	1	1	3
SKP	Sa	A2	June.14	240	B.A2.4	Bee	treated	1	NA	1	1	3
SKP	Sa	A2	June.14	270	B.A2.5	Bee	treated	1	NA	1	1	3
SKP	Sa	A2	June.14	240	B.A2.6	Bee	treated	1	NA	1	1	3
SKP	Sa	A2	June.14	280	B.A2.9	Bee	treated	1	NA	1	1	3
SKP	Sa	A2	June.14	250	B.A2.15	Bee	treated	1	NA	1	0	2
SKP	Sa	A8	June.14	250	B.A8.1	Bee	treated	1	NA	1	1	3
SKP	Sa	A8	June.14	260	B.A8.2	Bee	treated	1	NA	1	1	3
SKP	Sa	A8	June.14	260	B.A8.11	Bee	treated	1	NA	1	1	3
TB	Bi	Biri2	June.14	280	B.Biri2.1	Bee	treated	0	NA	1	1	2
TB	Bi	Biri12	June.14	270	B.Biri2.22	Bee	treated	1	NA	1	1	3
TB	Bi	Biri12	June.14	280	B.Biri12.2	Bee	treated	1	NA	1	1	3
TB	Bi	Biri12	June.14	280	B.Biri12.4	Bee	treated	1	NA	1	1	3
TB	Bi	Biri14	June.14	220	B.Biri14.8	Bee	treated	1	NA	0	1	2
TB	Bi	Biri17	June.14	280	B.Biri17.2	Bee	treated	0	NA	1	1	2
TB	Bi	Biri17	June.14	280	B.Biri17.8	Bee	treated	0	NA	1	1	2
TB	Bi	Biri2.2	June.14	260	B.Biri2.2.6	Bee	treated	1	NA	1	1	3
TB	Bi	Biri2.2	June.14	280	B.Biri2.2.9	Bee	treated	0	NA	1	0	1
TB	Bi	Biri2.2	June.14	260	B.Biri2.2.10	Bee	treated	1	NA	1	1	3
TB	Bi	Biri9.2	June.14	280	B.Biri9.2.4	Bee	treated	1	NA	1	1	3
TB	Bi	Biri14.2	June.14	260	B.Biri14.2.1	Bee	treated	1	NA	1	1	3
RN	Hø	Hø41	June.14	280	B.Hø41.1	Bee	not.treated	0	NA	1	1	2
RN	Hø	Hø44	June.14	260	B.Hø44.2	Bee	not.treated	1	NA	1	1	3
RN	Hø	Hø46	June.14	280	B.Hø46.1	Bee	not.treated	1	NA	1	1	3
KR	Ho	792	Autumn.13	150	M.792.10	Mite	treated	1	1	1	1	3
KR	Ho	791	Autumn.13	100	M.791.2	Mite	treated	1	1	1	1	3
KR	Ho	780	Autumn.13	160	M.780.1..A	Mite	treated	1	1	0	1	2
KR	Ho	780	Autumn.13	140	M.780.7	Mite	treated	1	1	1	1	3
KR	Ho	700	Autumn.13	220	M.700.9	Mite	treated	1	1	0	1	2
KR	Ho	793	Autumn.13	280	M.793.1	Mite	treated	1	0	1	1	3
KR	Ho	793	Autumn.13	210	M.793.4	Mite	treated	1	1	1	1	3
KR	Ho	793	Autumn.13	280	M.793.5	Mite	treated	1	0	1	1	3
KR	Ho	793	Autumn.13	210	M.793.7	Mite	treated	1	1	1	1	3
KR	Ho	793	Autumn.13	220	M.793.9..A	Mite	treated	1	1	1	1	3
KR	Ho	760	Autumn.13	190	M.760.1	Mite	treated	1	0	1	1	3
KR	Ho	760	Autumn.13	220	M.760.8	Mite	treated	1	1	1	1	3
KR	Ho	750	Autumn.13	270	M.750.1	Mite	treated	1	1	1	1	3
KR	Ho	750	Autumn.13	280	M.750.7	Mite	treated	1	0	1	1	3
KR	Sn	350	Autumn.13	230	M.350.5	Mite	treated	1	0	1	1	3
KR	Sn	350	Autumn.13	260	M.350.6	Mite	treated	1	0	1	1	3
KR	Sn	260	Autumn.13	280	M.260.1..A	Mite	treated	1	0	1	1	3
KR	Sn	260	Autumn.13	200	M.260.5..A	Mite	treated	1	0	1	1	3
KR	Ho	792	Autumn.13	100	M.792.9	Mite	treated	1	1	1	1	3
KR	Ho	700	Autumn.13	160	M.700.4	Mite	treated	1	1	1	1	3
KR	Ho	750	Autumn.13	280	M.750.2a	Mite	treated	1	1	1	1	3
KR	Ho	750	Autumn.13	280	M.750.2b	Mite	treated	1	0	NA	NA	NA
KR	Ho	750	Autumn.13	280	M.750.4	Mite	treated	1	0	1	1	3
KR	Sn	260	Autumn.13	260	M.260.3a	Mite	treated	1	0	1	1	3
KR	Sn	260	Autumn.13	260	M.260.3b	Mite	treated	1	1	1	1	3
KR	Sn	260	Autumn.13	240	M.260.4..A	Mite	treated	1	0	1	1	3
KR	Sn	260	Autumn.13	210	M.260.7..A	Mite	treated	1	1	1	1	3
KR	Sn	260	Autumn.13	280	M.260.9a	Mite	treated	1	1	1	1	3
KR	Sn	260	Autumn.13	280	M.260.9b	Mite	treated	1	1	1	1	3
KR	Sn	260	Autumn.13	280	M.260.9c	Mite	treated	1	1	1	1	3
KR	Ho	791	Spring.14	250	M.791.1	Mite	treated	1	1	NA	NA	1
KR	Ho	791	Spring.14	200	M.791.9	Mite	treated	1	1	0	1	2
KR	Ho	793	Spring.14	140	M.793.2	Mite	treated	1	1	0	1	2
KR	Ho	793	Spring.14	170	M.793.9..S	Mite	treated	1	1	1	1	3
KR	Ho	793	Spring.14	160	M.793.12	Mite	treated	1	1	1	1	3
KR	Ho	793	Spring.14	160	M.793.19	Mite	treated	1	1	1	1	3
KR	Ho	793	Spring.14	150	M.793.24	Mite	treated	1	1	0	1	2
KR	Ho	793	Spring.14	220	M.793.30	Mite	treated	1	1	0	1	2
KR	Ho	710	Spring.14	100	M.710.1	Mite	treated	1	1	0	1	2
KR	Ho	710	Spring.14	120	M.710.3	Mite	treated	1	1	1	1	3
KR	Ho	710	Spring.14	110	M.710.4	Mite	treated	1	1	0	1	2
KR	Ho	710	Spring.14	150	M.710.5	Mite	treated	1	1	0	1	2
KR	Ho	710	Spring.14	150	M.710.6	Mite	treated	1	1	0	1	2
KR	Ho	710	Spring.14	130	M.710.13	Mite	treated	1	1	1	1	3
KR	Ho	710	Spring.14	280	M.710.14	Mite	treated	1	1	0	1	2
KR	Ho	710	Spring.14	150	M.710.15	Mite	treated	1	1	0	1	2
KR	Ho	710	Spring.14	150	M.710.16	Mite	treated	1	1	0	1	2
KR	Sn	260	Spring.14	220	M.260.1..S	Mite	treated	1	1	NA	NA	NA
KR	Sn	260	Spring.14	260	M.260.7..S	Mite	treated	1	1	NA	NA	NA
RN	Hø	Hø3	Spring.14	250	M.Hø3.2	Mite	not.treated	1	1	0	1	2
RN	Gr	Gr3	Spring.14	170	M.Gr3.8	Mite	not.treated	1	1	0	1	2
RN	Sø	Sø2	Spring.14	280	M.Sø2.3	Mite	not.treated	1	1	1	1	3
RN	Sø	Sø6	Spring.14	240	M.Sø6.1	Mite	not.treated	1	1	1	1	3
RN	Sø	Sø6	Spring.14	220	M.Sø6.2	Mite	not.treated	1	1	1	1	3
SKP	Sa	A1	Spring.14	280	M.A1.4	Mite	treated	1	1	1	1	3
SKP	Sa	A4	Spring.14	210	M.A4.1	Mite	treated	1	1	1	1	3
SKP	Sa	A4	Spring.14	210	M.A4.2	Mite	treated	1	1	1	1	3
SKP	Sa	B2	Spring.14	230	M.B2.3	Mite	treated	1	1	1	0	2
SKP	Sa	B2	Spring.14	220	M.B2.8	Mite	treated	1	1	1	1	3
KR	Ho	791	Spring.14	130	M.791.4	Mite	treated	1	1	NA	NA	NA
KR	Ho	791	Spring.14	260	M.791.5	Mite	treated	1	1	0	1	2
KR	Ho	791	Spring.14	150	M.791.8	Mite	treated	1	1	0	0	1
KR	Ho	793	Spring.14	280	M.793.6	Mite	treated	1	1	0	1	2
KR	Ho	793	Spring.14	120	M.793.8	Mite	treated	1	1	0	1	2
KR	Ho	793	Spring.14	90	M.793.20a	Mite	treated	1	0	0	0	1
KR	Ho	793	Spring.14	90	M.793.20b	Mite	treated	1	1	0	1	2
KR	Ho	793	Spring.14	150	M.793.28	Mite	treated	1	1	0	1	2
KR	Ho	710	Spring.14	90	M.710.2a	Mite	treated	1	1	0	1	2
KR	Ho	710	Spring.14	90	M.710.2b	Mite	treated	1	1	1	1	3
KR	Ho	720	Spring.14	120	M.720.1a	Mite	treated	1	1	1	1	3
KR	Ho	720	Spring.14	120	M.720.1b	Mite	treated	1	1	0	1	2
KR	Ho	720	Spring.14	120	M.720.1c	Mite	treated	1	1	0	1	2
KR	Ho	720	Spring.14	140	M.720.2	Mite	treated	1	1	0	1	2
KR	Ho	720	Spring.14	120	M.720.3	Mite	treated	1	1	NA	NA	NA
KR	Ho	720	Spring.14	280	M.720.4	Mite	treated	1	1	0	1	2
KR	Ho	780	Spring.14	170	M.780.1..S	Mite	treated	1	1	0	1	2
KR	Sn	260	Spring.14	210	M.260.2	Mite	treated	1	1	NA	NA	NA
KR	Sn	260	Spring.14	220	M.260.4..S	Mite	treated	1	1	0	1	2
KR	Sn	260	Spring.14	230	M.260.5.S	Mite	treated	1	0	0	1	2
KR	Sn	370	Spring.14	260	M.370.2	Mite	treated	1	1	NA	NA	NA
KR	Sn	421	Spring.14	200	M.421.1	Mite	treated	1	1	NA	NA	NA
RN	Hø	Hø1	Spring.14	280	M.Hø1.1	Mite	not.treated	1	0	0	1	2
RN	Hø	Hø2	Spring.14	160	M.Hø2.2	Mite	not.treated	1	1	0	1	2
RN	Hø	Hø5	Spring.14	100	M.Hø5.4	Mite	not.treated	1	1	1	1	3
RN	Hø	Hø5	Spring.14	260	M.Hø5.6	Mite	not.treated	1	1	0	1	2
RN	Gr	Gr4	Spring.14	170	M.Gr4.1	Mite	not.treated	1	1	NA	NA	NA
RN	Gr	Gr4	Spring.14	100	M.Gr4.2	Mite	not.treated	1	1	0	1	2
RM	Lu	24	Spring.14	100	M.24.1	Mite	treated	1	1	0	1	2
RN	Sø	Sø1	Spring.14	250	M.Sø1.1	Mite	not.treated	1	1	1	1	3
RN	Sø	Sø1	Spring.14	280	M.Sø1.2	Mite	not.treated	1	1	1	1	3
RN	Sø	Sø1	Spring.14	250	M.Sø1.7	Mite	not.treated	1	1	1	0	2
RN	Sø	Sø2	Spring.14	220	M.Sø2.1	Mite	not.treated	1	1	1	1	3
RN	Sø	Sø8	Spring.14	280	M.Sø8.2	Mite	not.treated	1	1	1	1	3
RN	Sø	Sø9	Spring.14	230	M.Sø9.5	Mite	not.treated	1	1	1	1	3
SKP	Sa	A1	June.14	280	M.A1.1	Mite	treated	1	NA	1	1	3
SKP	Sa	A1	June.14	280	M.A1.3	Mite	treated	1	NA	1	1	3
SKP	Sa	A2	June.14	210	M.A2.11	Mite	treated	1	NA	1	1	3
SKP	Sa	A2	June.14	270	M.A2.16	Mite	treated	1	NA	1	1	3
SKP	Sa	A2	June.14	210	M.A2.18	Mite	treated	1	NA	1	0	2
SKP	Sa	A6	June.14	250	M.A6.7	Mite	treated	1	NA	1	0	2
SKP	Sa	A8	June.14	250	M.A8.4	Mite	treated	1	NA	1	0	2
SKP	Sa	A8	June.14	240	M.A8.6	Mite	treated	1	NA	1	0	2
SKP	Sa	A8	June.14	240	M.A8.9	Mite	treated	1	NA	1	1	3
SKP	Sa	B1	June.14	230	M.B1.1	Mite	treated	1	NA	1	0	2
TB	Bi	Biri2	June.14	280	M.Biri2.19	Mite	treated	1	NA	1	1	3
TB	Bi	Biri6	June.14	220	M.Biri6.5	Mite	treated	1	NA	1	1	3
TB	Bi	Biri7	June.14	270	M.Biri7.19	Mite	treated	1	NA	1	1	3
TB	Bi	Biri9.2	June.14	270	M.Biri9.2	Mite	treated	1	NA	1	1	3
TB	Bi	Biri11	June.14	270	M.Biri11.8	Mite	treated	1	NA	1	0	2
TB	Bi	Biri14	June.14	280	M.Biri14.7	Mite	treated	1	NA	1	1	3
TB	Bi	Biri14	June.14	220	M.Biri14.10	Mite	treated	1	NA	1	1	3
TB	Bi	Biri17	June.14	200	M.Biri17.16	Mite	treated	1	NA	1	1	3
TB	Bi	Biri2.2	June.14	260	M.Biri2.2.4	Mite	treated	1	NA	1	1	3
TB	Bi	Biri2.2	June.14	250	M.Biri2.2.7	Mite	treated	1	NA	1	0	2
TB	Bi	Biri7.2	June.14	270	M.Biri7.2.13	Mite	treated	1	NA	1	1	3
TB	Bi	Biri7.2	June.14	220	M.Biri7.2.14	Mite	treated	1	NA	1	1	3
TB	Bi	Biri10.2	June.14	230	M.Biri10.2.7	Mite	treated	1	NA	1	0	2
TB	Bi	Biri14.2	June.14	280	M.Biri14.2.2	Mite	treated	0	NA	1	0	1
RN	Sø	Sø2	June.14	240	M.Sø2.2	Mite	not.treated	1	NA	1	0	2
RN	Sø	Sø3	June.14	230	M.Sø3.6	Mite	not.treated	1	NA	1	0	2
RN	Sø	Sø7	June.14	280	M.Sø7.2	Mite	not.treated	1	NA	1	1	3
RN	Sø	Sø10	June.14	280	M.Sø10.1	Mite	not.treated	1	NA	1	1	3
RN	Gr	Gr61	June.14	220	M.Gr61.7	Mite	not.treated	1	NA	1	1	3
RN	Gr	Gr63	June.14	220	M.Gr63.3	Mite	not.treated	1	NA	1	1	3
SKP	Sa	A1	June.14	280	M.A1.2	Mite	treated	1	NA	1	0	2
SKP	Sa	A1	June.14	220	M.A1.6	Mite	treated	1	NA	1	1	3
SKP	Sa	A2	June.14	280	M.A2.1	Mite	treated	1	NA	1	1	3
SKP	Sa	A2	June.14	240	M.A2.4	Mite	treated	1	NA	1	1	3
SKP	Sa	A2	June.14	270	M.A2.5	Mite	treated	1	NA	1	1	3
SKP	Sa	A2	June.14	240	M.A2.6	Mite	treated	1	NA	1	1	3
SKP	Sa	A2	June.14	280	M.A2.9	Mite	treated	1	NA	1	1	3
SKP	Sa	A2	June.14	250	M.A2.15	Mite	treated	1	NA	1	1	3
SKP	Sa	A8	June.14	250	M.A8.1	Mite	treated	1	NA	1	1	3
SKP	Sa	A8	June.14	260	M.A8.2	Mite	treated	1	NA	1	1	3
SKP	Sa	A8	June.14	260	M.A8.11	Mite	treated	1	NA	1	1	3
TB	Bi	Biri2	June.14	280	M.Biri2.1	Mite	treated	1	NA	1	1	3
TB	Bi	Biri12	June.14	270	M.Biri2.22	Mite	treated	1	NA	1	1	3
TB	Bi	Biri12	June.14	280	M.Biri12.2	Mite	treated	0	NA	1	1	2
TB	Bi	Biri12	June.14	280	M.Biri12.4	Mite	treated	1	NA	1	0	2
TB	Bi	Biri14	June.14	220	M.Biri14.8	Mite	treated	1	NA	1	1	3
TB	Bi	Biri17	June.14	280	M.Biri17.2	Mite	treated	1	NA	1	1	3
TB	Bi	Biri17	June.14	280	M.Biri17.8	Mite	treated	0	NA	1	0	1
TB	Bi	Biri2.2	June.14	260	M.Biri2.2.6	Mite	treated	1	NA	1	1	3
TB	Bi	Biri2.2	June.14	280	M.Biri2.2.9	Mite	treated	0	NA	1	1	2
TB	Bi	Biri2.2	June.14	260	M.Biri2.2.10	Mite	treated	1	NA	1	1	3
TB	Bi	Biri9.2	June.14	280	M.Biri9.2.4	Mite	treated	1	NA	1	1	3
TB	Bi	Biri14.2	June.14	260	M.Biri14.2.1	Mite	treated	1	NA	1	0	2
RN	Hø	Hø41	June.14	280	M.Hø41.1	Mite	not.treated	1	NA	1	0	2
RN	Hø	Hø44	June.14	260	M.Hø44.2	Mite	not.treated	1	NA	1	1	3
RN	Hø	Hø46	June.14	280	M.Hø46.1	Mite	not.treated	1	NA	1	1	3
