# Supplementary material for: Virus infections in honeybee colonies naturally surviving ectoparasitic mite vectors
Source: PLoS One. 2023 Dec 15;18(12):e0289883. doi: 10.1371/journal.pone.0289883 (PMC10723705; doi:10.1371/journal.pone.0289883)
Supplement: S5 Data — (XLSX) [file pone.0289883.s008.xlsx]

## Sheet: Sheet1
Beekeeper	Apiary	treatment	Sample.Name	inf_rate.phoretic	inf_rate.worker.brood	Assay.Name	copies.bee	log.copies.bee
RN	Hø	R	Hø43	2.88	0	DWV	199420	5.29977
RN	Gr	R	Gr66	4.88	0.0384615	DWV	466541	5.66889
RN	Sø	R	Sø8	0.99	0.00990099	DWV	133569	5.12571
RM	Lu	S	Sterk	0	0	DWV	24420.2	4.38775
RM	Lu	S	Bir	0	0	DWV	222278	5.3469
RM	Lu	S	24	0	0.00990099	DWV	57875.6	4.7625
RM	Lu	S	25	0	0	DWV	80683.5	4.90678
RM	Lu	S	26	0	0	DWV	629534	5.79902
RM	Lu	S	469	0	0	DWV	20639.1	4.31469
RM	Lu	S	Avls12	0	0	DWV	1.09846e+07	7.04078
SKP	Sa	S	A1	3.28	0.0654206	DWV	5.38067e+09	9.73084
SKP	Sa	S	A2	11.37	0.196078	DWV	6.48705e+09	9.81205
SKP	Sa	S	A4	0.75	0	DWV	2.06046e+06	6.31396
SKP	Sa	S	A6	1.63	0.0654206	DWV	1.5155e+08	8.18056
SKP	Sa	S	A8	1.37	0.13	DWV	6.13789e+08	8.78802
SKP	Sa	S	B1	0	0.0196078	DWV	1.25713e+08	8.09938
TB	Bi	S	Biri1	0.92	0.02	DWV	120949	5.0826
TB	Bi	S	Biri6	1.41	0.0196078	DWV	317245	5.5014
TB	Bi	S	Biri17	7.56	0.150943	DWV	90470.2	4.95651
RN	Hø	R	Hø41	3.16	0.00990099	BQCV	2.16198e+07	7.33485
RN	Hø	R	Hø42	2.35	0.00990099	BQCV	1.30672e+09	9.11618
RN	Hø	R	Hø43	2.88	0	BQCV	1.26413e+09	9.10179
RN	Hø	R	Hø44	1.47	0.0196078	BQCV	6.15007e+07	7.78888
RN	Hø	R	Hø45	0	0	BQCV	8.85651e+08	8.94726
RN	Hø	R	Hø46	0.74	0.00990099	BQCV	1.10428e+09	9.04308
RN	Gr	R	Gr62	0	0	BQCV	3.59207e+09	9.55534
RN	Gr	R	Gr65	2.86	0.00990099	BQCV	7.02793e+08	8.84683
RN	Gr	R	Gr66	4.88	0.0384615	BQCV	3.94243e+08	8.59576
RN	Sø	R	Sø2	0.75	0.0196078	BQCV	4.00141e+07	7.60221
RN	Sø	R	Sø3	1.71	0.0291262	BQCV	2.35241e+10	10.3715
RN	Sø	R	Sø4	0	0.00990099	BQCV	9.60239e+08	8.98238
RN	Sø	R	Sø5	0	0	BQCV	1.8395e+07	7.2647
RN	Sø	R	Sø7	2.72	0.0384615	BQCV	1.21345e+10	10.084
RN	Sø	R	Sø8	0.99	0.00990099	BQCV	4.65787e+10	10.6682
RN	Sø	R	Sø91	0	0.00990099	BQCV	5.18449e+07	7.71471
RN	Sø	R	Sø10	0.57	0.0384615	BQCV	7.14445e+08	8.85397
RM	Lu	S	474	0	0	BQCV	6.05592e+06	6.78218
RM	Lu	S	490	0	0	BQCV	3.77446e+08	8.57685
RM	Lu	S	430	0	0.01	BQCV	1.07625e+07	7.03191
RM	Lu	S	Sterk	0	0	BQCV	9.99607e+06	6.99983
RM	Lu	S	Dennis	0	0	BQCV	1.80734e+07	7.25704
RM	Lu	S	24	0	0.00990099	BQCV	2.55164e+07	7.40682
RM	Lu	S	26	0	0	BQCV	5.32384e+06	6.72622
RM	Lu	S	423	0.43	0.01	BQCV	9.34432e+06	6.97055
RM	Lu	S	469	0	0	BQCV	6.89096e+06	6.83828
RM	Lu	S	494	0	0	BQCV	1.10384e+07	7.04291
RM	Lu	S	422	0	0	BQCV	2.07034e+06	6.31604
RM	Lu	S	Avls12	0	0	BQCV	3.73043e+06	6.57176
SKP	Sa	S	A2	11.37	0.196078	BQCV	2.24916e+06	6.35202
SKP	Sa	S	A4	0.75	0	BQCV	1.56701e+06	6.19507
TB	Bi	S	Biri1	0.92	0.02	BQCV	2.96099e+06	6.47144
RN	Sø	R	Sø3	1.71	0.0291262	LSV1	520091	5.71608
RN	Sø	R	Sø4	0	0.00990099	LSV1	321512	5.5072
RN	Sø	R	Sø5	0	0	LSV1	579370	5.76296
RN	Sø	R	Sø7	2.72	0.0384615	LSV1	401758	5.60396
SKP	Sa	S	A2	11.37	0.196078	LSV1	55016.4	4.74049
SKP	Sa	S	A4	0.75	0	LSV1	60905.1	4.78465
SKP	Sa	S	A6	1.63	0.0654206	LSV1	97650.9	4.98968
SKP	Sa	S	A8	1.37	0.13	LSV1	62087.9	4.79301
RN	Hø	R	Hø42	2.35	0.00990099	LSV2	2.53579e+06	6.40411
RN	Hø	R	Hø43	2.88	0	LSV2	8.88533e+07	7.94867
RN	Hø	R	Hø44	1.47	0.0196078	LSV2	1.50742e+08	8.17823
RN	Hø	R	Hø45	0	0	LSV2	1.79197e+08	8.25333
RN	Hø	R	Hø46	0.74	0.00990099	LSV2	3.79219e+07	7.57889
RN	Gr	R	BGr61	0	0.0196078	LSV2	1.86249e+06	6.27009
RN	Gr	R	Gr62	0	0	LSV2	1.2882e+07	7.10998
RN	Gr	R	Gr64	0.9	0.0196078	LSV2	4.98922e+06	6.69803
RN	Gr	R	Gr65	2.86	0.00990099	LSV2	1.01679e+07	7.00723
RN	Gr	R	Gr66	4.88	0.0384615	LSV2	600405	5.77844
RN	Sø	R	Sø2	0.75	0.0196078	LSV2	265239	5.42364
RN	Sø	R	Sø3	1.71	0.0291262	LSV2	8.97896e+06	6.95323
RN	Sø	R	Sø4	0	0.00990099	LSV2	1.81297e+08	8.25839
RN	Sø	R	Sø5	0	0	LSV2	1.39421e+07	7.14433
RN	Sø	R	Sø7	2.72	0.0384615	LSV2	1.18976e+07	7.07546
RN	Sø	R	Sø8	0.99	0.00990099	LSV2	3.16286e+07	7.50008
RN	Sø	R	Sø91	0	0.00990099	LSV2	363138	5.56007
RN	Sø	R	Sø10	0.57	0.0384615	LSV2	374985	5.57401
RM	Lu	S	474	0	0	LSV2	1.04212e+07	7.01792
RM	Lu	S	490	0	0	LSV2	1.42532e+06	6.15391
RM	Lu	S	430	0	0.01	LSV2	1.25227e+06	6.0977
RM	Lu	S	Sterk	0	0	LSV2	427840	5.63128
RM	Lu	S	Bir	0	0	LSV2	262855	5.41972
RM	Lu	S	Dennis	0	0	LSV2	1.32132e+06	6.12101
RM	Lu	S	24	0	0.00990099	LSV2	1.63307e+06	6.213
RM	Lu	S	25	0	0	LSV2	3.55269e+06	6.55056
RM	Lu	S	26	0	0	LSV2	1.18557e+06	6.07393
RM	Lu	S	423	0.43	0.01	LSV2	762931	5.88249
RM	Lu	S	469	0	0	LSV2	342065	5.53411
RM	Lu	S	Lags12	0.7	0	LSV2	2.40686e+07	7.38145
RM	Lu	S	494	0	0	LSV2	2.54642e+06	6.40593
RM	Lu	S	422	0	0	LSV2	2.37516e+07	7.37569
RM	Lu	S	Avls12	0	0	LSV2	9.00398e+06	6.95443
SKP	Sa	S	A1	3.28	0.0654206	LSV2	1.65106e+07	7.21776
SKP	Sa	S	A2	11.37	0.196078	LSV2	239720	5.3797
SKP	Sa	S	A4	0.75	0	LSV2	509269	5.70695
SKP	Sa	S	A6	1.63	0.0654206	LSV2	4.28097e+07	7.63154
SKP	Sa	S	A8	1.37	0.13	LSV2	6.11364e+08	8.7863
SKP	Sa	S	B1	0	0.0196078	LSV2	1.15035e+08	8.06083
SKP	Sa	S	D4	0.86	0	LSV2	5.57191e+07	7.746
TB	Bi	S	Biri2	14.12	0.119266	LSV2	2.95877e+06	6.47111
TB	Bi	S	Biri3	2.5	0.0654206	LSV2	2.13699e+06	6.3298
TB	Bi	S	Biri4	0.83	0	LSV2	405999	5.60853
TB	Bi	S	Biri5	0.38	0.00990099	LSV2	6.86024e+06	6.83634
TB	Bi	S	Biri6	1.41	0.0196078	LSV2	1.60092e+06	6.20437
TB	Bi	S	Biri7	1.89	0.12	LSV2	1.01005e+07	7.00434
TB	Bi	S	Biri12	2.87	0.0291262	LSV2	2.76258e+06	6.44131
TB	Bi	S	Biri13	0.64	0.00990099	LSV2	1.65261e+06	6.21817
TB	Bi	S	Biri14	7.18	0.0825688	LSV2	3.93828e+06	6.59531
RN	Hø	R	Hø42	2.35	0.00990099	SBPV	532993	5.72672
RN	Gr	R	Gr61	0	0.0196078	SBPV	352913	5.54767
RN	Gr	R	Gr65	2.86	0.00990099	SBPV	7.79795e+06	6.89198
RN	Sø	R	Sø3	1.71	0.0291262	SBPV	203511	5.30859
RN	Sø	R	Sø5	0	0	SBPV	311336	5.49323
RN	Sø	R	Sø8	0.99	0.00990099	SBPV	333877	5.52359
RN	Sø	R	Sø91	0	0.00990099	SBPV	353740	5.54868
RM	Lu	S	24	0	0.00990099	SBPV	168479	5.22654
RM	Lu	S	422	0	0	SBPV	346801	5.54008
RM	Lu	S	Avls12	0	0	SBPV	29172.9	4.46498
SKP	Sa	S	A4	0.75	0	SBPV	40433.2	4.60674
TB	Bi	S	Biri4	0.83	0	SBPV	50870.5	4.70647
TB	Bi	S	Biri13	0.64	0.00990099	SBPV	53919.6	4.73175
TB	Bi	S	Biri14	7.18	0.0825688	SBPV	2.19262e+06	6.34096
