# Supplementary material for: Virus infections in honeybee colonies naturally surviving ectoparasitic mite vectors
Source: PLoS One. 2023 Dec 15;18(12):e0289883. doi: 10.1371/journal.pone.0289883 (PMC10723705; doi:10.1371/journal.pone.0289883)
Supplement: S6 Data — (XLSX) [file pone.0289883.s009.xlsx]

## Sheet: Sheet1
Species	Beekeeper	Apiary	Colony	Season	Sample	species	age_of_pupa	rep_status	treatment	Virus	copies_individual	Log copies_individual
Bee	KR	Ho	792	Autumn.13	B79210	bee	150	rep	S	DWV	8.17754e+09	9.91262
Bee	KR	Ho	791	Autumn.13	B7912	bee	100	rep	S	DWV	3.09237e+06	6.49029
Bee	KR	Ho	780	Autumn.13	B7801A	bee	160	rep	S	DWV	537103	5.73006
Bee	KR	Ho	780	Autumn.13	B7807	bee	140	rep	S	DWV	1.13847e+10	10.0563
Bee	KR	Ho	700	Autumn.13	B7009	bee	220	rep	S	DWV	1.0322e+11	11.0138
Bee	KR	Ho	793	Autumn.13	B7931	bee	280	rep	S	DWV	642236	5.80769
Bee	KR	Ho	793	Autumn.13	B7934	bee	210	rep	S	DWV	1.81952e+06	6.25996
Bee	KR	Ho	793	Autumn.13	B7935	bee	280	rep	S	DWV	4.47467e+06	6.65076
Bee	KR	Ho	793	Autumn.13	B7937	bee	210	rep	S	DWV	669411	5.82569
Bee	KR	Ho	793	Autumn.13	B7939A	bee	220	rep	S	DWV	764296	5.88326
Bee	KR	Ho	760	Autumn.13	B7601	bee	190	rep	S	DWV	5.39096e+06	6.73167
Bee	KR	Ho	760	Autumn.13	B7608	bee	220	rep	S	DWV	1.66189e+06	6.2206
Bee	KR	Ho	750	Autumn.13	B7501	bee	270	rep	S	DWV	2.5357e+10	10.4041
Bee	KR	Ho	750	Autumn.13	B7507	bee	280	rep	S	DWV	920338	5.96395
Bee	KR	Sn	350	Autumn.13	B3505	bee	230	rep	S	DWV	349513	5.54346
Bee	KR	Sn	350	Autumn.13	B3506	bee	260	rep	S	DWV	175219	5.24358
Bee	KR	Sn	260	Autumn.13	B2601A	bee	280	rep	S	DWV	47351.7	4.67534
Bee	KR	Sn	260	Autumn.13	B2605A	bee	200	rep	S	DWV	215003	5.33245
Bee	KR	Ho	792	Autumn.13	B7929	bee	100	non.rep	S	DWV	6.43935e+06	6.80884
Bee	KR	Ho	700	Autumn.13	B7004	bee	160	non.rep	S	DWV	236241	5.37335
Bee	KR	Ho	750	Autumn.13	B7502	bee	280	non.rep	S	DWV	2.5226e+06	6.40185
Bee	KR	Ho	750	Autumn.13	B7504	bee	280	non.rep	S	DWV	116762	5.0673
Bee	KR	Sn	260	Autumn.13	B2603	bee	260	non.rep	S	DWV	780647	5.89245
Bee	KR	Sn	260	Autumn.13	B2604A	bee	240	non.rep	S	DWV	1.22525e+06	6.08822
Bee	KR	Sn	260	Autumn.13	B2607A	bee	210	non.rep	S	DWV	68822.2	4.83773
Bee	KR	Sn	260	Autumn.13	B2609	bee	280	non.rep	S	DWV	1.35429e+06	6.13171
Bee	KR	Ho	791	Spring.14	B7911	bee	250	rep	S	DWV	1.75457e+06	6.24417
Bee	KR	Ho	791	Spring.14	B7919	bee	200	rep	S	DWV	752982	5.87678
Bee	KR	Ho	793	Spring.14	B7932	bee	140	rep	S	DWV	1.84658e+06	6.26637
Bee	KR	Ho	793	Spring.14	B7939S	bee	170	rep	S	DWV	8.65825e+06	6.93743
Bee	KR	Ho	793	Spring.14	B79312	bee	160	rep	S	DWV	549537	5.74
Bee	KR	Ho	793	Spring.14	B79319	bee	160	rep	S	DWV	3.39454e+07	7.53078
Bee	KR	Ho	793	Spring.14	B79324	bee	150	rep	S	DWV	877084	5.94304
Bee	KR	Ho	793	Spring.14	B79330	bee	220	rep	S	DWV	5.64228e+10	10.7515
Bee	KR	Ho	710	Spring.14	B7101	bee	100	rep	S	DWV	2.1968e+06	6.34179
Bee	KR	Ho	710	Spring.14	B7103	bee	120	rep	S	DWV	399581	5.60161
Bee	KR	Ho	710	Spring.14	B7104	bee	110	rep	S	DWV	2.46048e+06	6.39102
Bee	KR	Ho	710	Spring.14	B7105	bee	150	rep	S	DWV	1.70448e+06	6.23159
Bee	KR	Ho	710	Spring.14	B7106	bee	150	rep	S	DWV	3.33125e+10	10.5226
Bee	KR	Ho	710	Spring.14	B71013	bee	130	rep	S	DWV	1.38441e+07	7.14127
Bee	KR	Ho	710	Spring.14	B71014	bee	280	rep	S	DWV	271202	5.43329
Bee	KR	Ho	710	Spring.14	B71015	bee	150	rep	S	DWV	67958.7	4.83225
Bee	KR	Ho	710	Spring.14	B71016	bee	150	rep	S	DWV	1.947e+10	10.2894
Bee	KR	Sn	260	Spring.14	B2601S	bee	220	rep	S	DWV	855496	5.93222
Bee	KR	Sn	260	Spring.14	B2607S	bee	260	rep	S	DWV	766167	5.88432
Bee	RN	Hø	Hø3	Spring.14	BHø32	bee	250	rep	R	DWV	2.49413e+06	6.39692
Bee	RN	Gr	Gr3	Spring.14	BGr38	bee	170	rep	R	DWV	654796	5.81611
Bee	SKP	Sa	A1	Spring.14	BA14	bee	280	rep	S	DWV	9107.75	3.95941
Bee	SKP	Sa	A4	Spring.14	BA41	bee	240	rep	S	DWV	5623.58	3.75001
Bee	SKP	Sa	A4	Spring.14	BA42	bee	220	rep	S	DWV	103042	5.01301
Bee	SKP	Sa	B2	Spring.14	BB23	bee	280	rep	S	DWV	13515.8	4.13084
Bee	SKP	Sa	B2	Spring.14	BB28	bee	210	rep	S	DWV	197912	5.29647
Bee	RN	Sø	Sø2	Spring.14	BSø23	bee	210	rep	R	DWV	579.859	2.76332
Bee	RN	Sø	Sø6	Spring.14	BSø61	bee	230	rep	R	DWV	8940.86	3.95138
Bee	RN	Sø	Sø6	Spring.14	BSø62	bee	220	rep	R	DWV	6707.24	3.82654
Bee	KR	Ho	791	Spring.14	B7914	bee	130	non.rep	S	DWV	1.96905e+06	6.29426
Bee	KR	Ho	791	Spring.14	B7915	bee	260	non.rep	S	DWV	1.2335e+11	11.0911
Bee	KR	Ho	791	Spring.14	B7918	bee	150	non.rep	S	DWV	2.03285e+10	10.3081
Bee	KR	Ho	793	Spring.14	B7936	bee	280	non.rep	S	DWV	4.35624e+06	6.63911
Bee	KR	Ho	793	Spring.14	B7938	bee	120	non.rep	S	DWV	2.33995e+06	6.36921
Bee	KR	Ho	793	Spring.14	B79320	bee	90	non.rep	S	DWV	1.92578e+06	6.28461
Bee	KR	Ho	793	Spring.14	B79328	bee	150	non.rep	S	DWV	3.44982e+10	10.5378
Bee	KR	Ho	710	Spring.14	B7102	bee	90	non.rep	S	DWV	2.1143e+07	7.32517
Bee	KR	Ho	720	Spring.14	B7201	bee	120	non.rep	S	DWV	6.61852e+10	10.8208
Bee	KR	Ho	720	Spring.14	B7202	bee	140	non.rep	S	DWV	2.0582e+08	8.31349
Bee	KR	Ho	720	Spring.14	B7203	bee	120	non.rep	S	DWV	9.23707e+06	6.96553
Bee	KR	Ho	720	Spring.14	B7204	bee	280	non.rep	S	DWV	469636	5.67176
Bee	KR	Ho	780	Spring.14	B7801S	bee	170	non.rep	S	DWV	3.7062e+06	6.56893
Bee	KR	Sn	260	Spring.14	B2602	bee	210	non.rep	S	DWV	5.9999e+06	6.77814
Bee	KR	Sn	260	Spring.14	B2604S	bee	220	non.rep	S	DWV	9.94286e+10	10.9975
Bee	KR	Sn	260	Spring.14	B2605S	bee	230	non.rep	S	DWV	303069	5.48154
Bee	KR	Sn	370	Spring.14	B3702	bee	260	non.rep	S	DWV	1.80215e+06	6.25579
Bee	KR	Sn	421	Spring.14	B4211	bee	200	non.rep	S	DWV	3.21478e+06	6.50715
Bee	RN	Hø	Hø1	Spring.14	BHø11	bee	280	non.rep	R	DWV	638286	5.80502
Bee	RN	Hø	Hø2	Spring.14	BHø22	bee	160	non.rep	R	DWV	681087	5.8332
Bee	RN	Hø	Hø5	Spring.14	BHø54	bee	100	non.rep	R	DWV	2.80226e+06	6.44751
Bee	RN	Hø	Hø5	Spring.14	BHø56	bee	260	non.rep	R	DWV	1.26199e+07	7.10105
Bee	RN	Gr	Gr4	Spring.14	BGr41	bee	170	non.rep	R	DWV	895295	5.95197
Bee	RN	Gr	Gr4	Spring.14	BGr42	bee	100	non.rep	R	DWV	2.64273e+06	6.42205
Bee	RM	Lu	24	Spring.14	B241	bee	100	non.rep	S	DWV	1.91867e+07	7.283
Bee	RN	Sø	Sø1	Spring.14	BSø11	bee	250	non.rep	R	DWV	2059.12	3.31368
Bee	RN	Sø	Sø1	Spring.14	BSø12	bee	280	non.rep	R	DWV	478.638	2.68001
Bee	RN	Sø	Sø1	Spring.14	BSø17	bee	250	non.rep	R	DWV	6655.84	3.8232
Bee	RN	Sø	Sø2	Spring.14	BSø21	bee	220	non.rep	R	DWV	927.699	2.96741
Bee	RN	Sø	Sø8	Spring.14	BSø82	bee	280	non.rep	R	DWV	1476.72	3.1693
Bee	RN	Sø	Sø9	Spring.14	BSø95	bee	230	non.rep	R	DWV	50805.7	4.70591
Bee	SKP	Sa	A1	June.14	BA11	bee	280	rep	S	DWV	128674	5.10949
Bee	SKP	Sa	A1	June.14	BA13	bee	280	rep	S	DWV	0	0
Bee	SKP	Sa	A2	June.14	BA211	bee	210	rep	S	DWV	2.88241e+10	10.4598
Bee	SKP	Sa	A2	June.14	BA216	bee	270	rep	S	DWV	1.11621e+10	10.0477
Bee	SKP	Sa	A2	June.14	BA218	bee	210	rep	S	DWV	7.49889e+10	10.875
Bee	SKP	Sa	A6	June.14	BA67	bee	250	rep	S	DWV	4.84585e+06	6.68537
Bee	SKP	Sa	A8	June.14	BA84	bee	250	rep	S	DWV	953588	5.97936
Bee	SKP	Sa	A8	June.14	BA86	bee	240	rep	S	DWV	425268	5.62866
Bee	SKP	Sa	A8	June.14	BA89	bee	240	rep	S	DWV	8.87174e+10	10.948
Bee	SKP	Sa	B1	June.14	BB11	bee	230	rep	S	DWV	591186	5.77172
Bee	TB	Bi	Biri2	June.14	BBiri219	bee	280	rep	S	DWV	1.08426e+06	6.03513
Bee	TB	Bi	Biri6	June.14	BBiri65	bee	220	rep	S	DWV	1.01468e+06	6.00633
Bee	TB	Bi	Biri7	June.14	BBiri719	bee	270	rep	S	DWV	555446	5.74464
Bee	TB	Bi	Biri9.2	June.14	BBiri92	bee	270	rep	S	DWV	19385.5	4.28748
Bee	TB	Bi	Biri11	June.14	BBiri118	bee	270	rep	S	DWV	50267.6	4.70129
Bee	TB	Bi	Biri14	June.14	BBiri147	bee	280	rep	S	DWV	14700	4.16732
Bee	TB	Bi	Biri14	June.14	BBiri1410	bee	220	rep	S	DWV	72639.8	4.86117
Bee	TB	Bi	Biri17	June.14	BBiri1716	bee	200	rep	S	DWV	37406.3	4.57294
Bee	TB	Bi	Biri2.2	June.14	BBiri2.24	bee	260	rep	S	DWV	14797.5	4.17019
Bee	TB	Bi	Biri2.2	June.14	BBiri2.27	bee	250	rep	S	DWV	24413.7	4.38763
Bee	TB	Bi	Biri7.2	June.14	BBiri7.213	bee	270	rep	S	DWV	30094.9	4.47849
Bee	TB	Bi	Biri7.2	June.14	BBiri7.214	bee	220	rep	S	DWV	50774.3	4.70564
Bee	TB	Bi	Biri10.2	June.14	BBiri10.27	bee	230	rep	S	DWV	0	0
Bee	TB	Bi	Biri14.2	June.14	BBiri14.22	bee	280	rep	S	DWV	9618.89	3.98313
Bee	RN	Sø	Sø2	June.14	BSø22	bee	240	rep	R	DWV	0	0
Bee	RN	Sø	Sø3	June.14	BSø36	bee	230	rep	R	DWV	0	0
Bee	RN	Sø	Sø7	June.14	BSø72	bee	280	rep	R	DWV	0	0
Bee	RN	Sø	Sø10	June.14	BSø101	bee	280	rep	R	DWV	0	0
Bee	RN	Gr	Gr61	June.14	BGr617	bee	220	rep	R	DWV	0	0
Bee	RN	Gr	Gr63	June.14	BGr633	bee	220	rep	R	DWV	0	0
Bee	SKP	Sa	A1	June.14	BA12	bee	280	non.rep	S	DWV	0	0
Bee	SKP	Sa	A1	June.14	BA16	bee	220	non.rep	S	DWV	0	0
Bee	SKP	Sa	A2	June.14	BA21	bee	280	non.rep	S	DWV	1.09389e+06	6.03897
Bee	SKP	Sa	A2	June.14	BA24	bee	240	non.rep	S	DWV	1.504e+11	11.1772
Bee	SKP	Sa	A2	June.14	BA25	bee	270	non.rep	S	DWV	1.78977e+06	6.2528
Bee	SKP	Sa	A2	June.14	BA26	bee	240	non.rep	S	DWV	5.56346e+10	10.7453
Bee	SKP	Sa	A2	June.14	BA29	bee	280	non.rep	S	DWV	5.75271e+10	10.7599
Bee	SKP	Sa	A2	June.14	BA215	bee	250	non.rep	S	DWV	347115	5.54047
Bee	SKP	Sa	A8	June.14	BA81	bee	250	non.rep	S	DWV	1.42255e+06	6.15307
Bee	SKP	Sa	A8	June.14	BA82	bee	260	non.rep	S	DWV	1.08629e+07	7.03595
Bee	SKP	Sa	A8	June.14	BA811	bee	260	non.rep	S	DWV	37945.9	4.57917
Bee	TB	Bi	Biri2	June.14	BBiri21	bee	280	non.rep	S	DWV	0	0
Bee	TB	Bi	Biri12	June.14	BBiri222	bee	270	non.rep	S	DWV	625144	5.79598
Bee	TB	Bi	Biri12	June.14	BBiri122	bee	280	non.rep	S	DWV	86924.6	4.93914
Bee	TB	Bi	Biri12	June.14	BBiri124	bee	280	non.rep	S	DWV	47380.1	4.6756
Bee	TB	Bi	Biri14	June.14	BBiri148	bee	220	non.rep	S	DWV	100039	5.00017
Bee	TB	Bi	Biri17	June.14	BBiri172	bee	280	non.rep	S	DWV	0	0
Bee	TB	Bi	Biri17	June.14	BBiri178	bee	280	non.rep	S	DWV	0	0
Bee	TB	Bi	Biri2.2	June.14	BBiri2.26	bee	260	non.rep	S	DWV	5392.58	3.7318
Bee	TB	Bi	Biri2.2	June.14	BBiri2.29	bee	280	non.rep	S	DWV	0	0
Bee	TB	Bi	Biri2.2	June.14	BBiri2.210	bee	260	non.rep	S	DWV	137134	5.13715
Bee	TB	Bi	Biri9.2	June.14	BBiri9.24	bee	280	non.rep	S	DWV	31342	4.49613
Bee	TB	Bi	Biri14.2	June.14	BBiri14.21	bee	260	non.rep	S	DWV	8782.43	3.94361
Bee	RN	Hø	Hø41	June.14	BHø411	bee	280	non.rep	R	DWV	0	0
Bee	RN	Hø	Hø44	June.14	BHø442	bee	260	non.rep	R	DWV	103649	5.01556
Bee	RN	Hø	Hø46	June.14	BHø461	bee	280	non.rep	R	DWV	28810	4.45954
Mite	KR	Ho	792	Autumn.13	M79210	mite	150	rep	S	DWV	3.64768e+10	10.562
Mite	KR	Ho	791	Autumn.13	M7912	mite	100	rep	S	DWV	1.83752e+08	8.26423
Mite	KR	Ho	780	Autumn.13	M7801A	mite	160	rep	S	DWV	8.01602e+08	8.90396
Mite	KR	Ho	780	Autumn.13	M7807	mite	140	rep	S	DWV	5.33453e+07	7.7271
Mite	KR	Ho	700	Autumn.13	M7009	mite	220	rep	S	DWV	3.17552e+09	9.50181
Mite	KR	Ho	793	Autumn.13	M7931	mite	280	rep	S	DWV	1.29538e+07	7.1124
Mite	KR	Ho	793	Autumn.13	M7934	mite	210	rep	S	DWV	1.92225e+07	7.28381
Mite	KR	Ho	793	Autumn.13	M7935	mite	280	rep	S	DWV	6.04192e+07	7.78117
Mite	KR	Ho	793	Autumn.13	M7937	mite	210	rep	S	DWV	4.3253e+07	7.63602
Mite	KR	Ho	793	Autumn.13	M7939A	mite	220	rep	S	DWV	2.04417e+07	7.31052
Mite	KR	Ho	760	Autumn.13	M7601	mite	190	rep	S	DWV	9.03325e+06	6.95584
Mite	KR	Ho	760	Autumn.13	M7608	mite	220	rep	S	DWV	1.93966e+07	7.28773
Mite	KR	Ho	750	Autumn.13	M7501	mite	270	rep	S	DWV	9.95565e+09	9.99807
Mite	KR	Ho	750	Autumn.13	M7507	mite	280	rep	S	DWV	8.58588e+07	7.93378
Mite	KR	Sn	350	Autumn.13	M3505	mite	230	rep	S	DWV	3.17714e+07	7.50204
Mite	KR	Sn	350	Autumn.13	M3506	mite	260	rep	S	DWV	1.23937e+07	7.0932
Mite	KR	Sn	260	Autumn.13	M2601A	mite	280	rep	S	DWV	3.46026e+06	6.53911
Mite	KR	Sn	260	Autumn.13	M2605A	mite	200	rep	S	DWV	1.19277e+07	7.07656
Mite	KR	Ho	792	Autumn.13	M7929	mite	100	non.rep	S	DWV	1.4834e+08	8.17126
Mite	KR	Ho	700	Autumn.13	M7004	mite	160	non.rep	S	DWV	1.13184e+08	8.05378
Mite	KR	Ho	750	Autumn.13	M7502a	mite	280	non.rep	S	DWV	1.19519e+07	7.07744
Mite	KR	Ho	750	Autumn.13	M7502b	mite	280	non.rep	S	DWV	9.59951e+09	9.98225
Mite	KR	Ho	750	Autumn.13	M7504	mite	280	non.rep	S	DWV	3.94848e+06	6.59643
Mite	KR	Sn	260	Autumn.13	M2603a	mite	260	non.rep	S	DWV	1.82815e+07	7.26201
Mite	KR	Sn	260	Autumn.13	M2603b	mite	260	non.rep	S	DWV	4.19831e+07	7.62307
Mite	KR	Sn	260	Autumn.13	M2604A	mite	240	non.rep	S	DWV	1.07016e+07	7.02945
Mite	KR	Sn	260	Autumn.13	M2607A	mite	210	non.rep	S	DWV	4.88856e+06	6.68918
Mite	KR	Sn	260	Autumn.13	M2609a	mite	280	non.rep	S	DWV	383999	5.58433
Mite	KR	Sn	260	Autumn.13	M2609b	mite	280	non.rep	S	DWV	1.82456e+06	6.26116
Mite	KR	Sn	260	Autumn.13	M2609c	mite	280	non.rep	S	DWV	682676	5.83421
Mite	KR	Ho	791	Spring.14	M7911	mite	250	rep	S	DWV	81457.9	4.91093
Mite	KR	Ho	791	Spring.14	M7919	mite	200	rep	S	DWV	766502	5.88451
Mite	KR	Ho	793	Spring.14	M7932	mite	140	rep	S	DWV	2.05998e+06	6.31386
Mite	KR	Ho	793	Spring.14	M7939S	mite	170	rep	S	DWV	8532.4	3.93107
Mite	KR	Ho	793	Spring.14	M79312	mite	160	rep	S	DWV	198201	5.29711
Mite	KR	Ho	793	Spring.14	M79319	mite	160	rep	S	DWV	795131	5.90044
Mite	KR	Ho	793	Spring.14	M79324	mite	150	rep	S	DWV	99194.2	4.99649
Mite	KR	Ho	793	Spring.14	M79330	mite	220	rep	S	DWV	2.12299e+07	7.32695
Mite	KR	Ho	710	Spring.14	M7101	mite	100	rep	S	DWV	62527.8	4.79607
Mite	KR	Ho	710	Spring.14	M7103	mite	120	rep	S	DWV	137613	5.13866
Mite	KR	Ho	710	Spring.14	M7104	mite	110	rep	S	DWV	39310.5	4.59451
Mite	KR	Ho	710	Spring.14	M7105	mite	150	rep	S	DWV	68261.1	4.83417
Mite	KR	Ho	710	Spring.14	M7106	mite	150	rep	S	DWV	4.28493e+07	7.63194
Mite	KR	Ho	710	Spring.14	M71013	mite	130	rep	S	DWV	507005	5.70501
Mite	KR	Ho	710	Spring.14	M71014	mite	280	rep	S	DWV	6966.14	3.84299
Mite	KR	Ho	710	Spring.14	M71015	mite	150	rep	S	DWV	161296	5.20762
Mite	KR	Ho	710	Spring.14	M71016	mite	150	rep	S	DWV	2.95824e+07	7.47103
Mite	KR	Sn	260	Spring.14	M2601S	mite	220	rep	S	DWV	48156.6	4.68266
Mite	KR	Sn	260	Spring.14	M2607S	mite	260	rep	S	DWV	2612.94	3.41713
Mite	RN	Hø	Hø3	Spring.14	MHø32	mite	250	rep	R	DWV	11437.6	4.05833
Mite	RN	Gr	Gr3	Spring.14	MGr38	mite	170	rep	R	DWV	24603.2	4.39099
Mite	RN	Sø	Sø2	Spring.14	MSø23	mite	280	rep	R	DWV	34390	4.53643
Mite	RN	Sø	Sø6	Spring.14	MSø61	mite	240	rep	R	DWV	19405.2	4.28792
Mite	RN	Sø	Sø6	Spring.14	MSø62	mite	220	rep	R	DWV	23396.3	4.36915
Mite	SKP	Sa	A1	Spring.14	MA14	mite	280	rep	S	DWV	11467.3	4.05946
Mite	SKP	Sa	A4	Spring.14	MA41	mite	210	rep	S	DWV	113242	5.05401
Mite	SKP	Sa	A4	Spring.14	MA42	mite	210	rep	S	DWV	4603.11	3.66305
Mite	SKP	Sa	B2	Spring.14	MB23	mite	230	rep	S	DWV	35694.9	4.55261
Mite	SKP	Sa	B2	Spring.14	MB28	mite	220	rep	S	DWV	4427.11	3.64612
Mite	KR	Ho	791	Spring.14	M7914	mite	130	non.rep	S	DWV	330490	5.51916
Mite	KR	Ho	791	Spring.14	M7915	mite	260	non.rep	S	DWV	4.2327e+07	7.62662
Mite	KR	Ho	791	Spring.14	M7918	mite	150	non.rep	S	DWV	8.35395e+07	7.92189
Mite	KR	Ho	793	Spring.14	M7936	mite	280	non.rep	S	DWV	14046.1	4.14755
Mite	KR	Ho	793	Spring.14	M7938	mite	120	non.rep	S	DWV	161184	5.20732
Mite	KR	Ho	793	Spring.14	M79320a	mite	90	non.rep	S	DWV	14975.1	4.17537
Mite	KR	Ho	793	Spring.14	M79320b	mite	90	non.rep	S	DWV	57485.8	4.75956
Mite	KR	Ho	793	Spring.14	M79328	mite	150	non.rep	S	DWV	2.00475e+07	7.30206
Mite	KR	Ho	710	Spring.14	M7102a	mite	90	non.rep	S	DWV	245842	5.39066
Mite	KR	Ho	710	Spring.14	M7102b	mite	90	non.rep	S	DWV	120482	5.08092
Mite	KR	Ho	720	Spring.14	M7201a	mite	120	non.rep	S	DWV	48711.9	4.68763
Mite	KR	Ho	720	Spring.14	M7201b	mite	120	non.rep	S	DWV	1.99862e+07	7.30073
Mite	KR	Ho	720	Spring.14	M7201c	mite	120	non.rep	S	DWV	1.69879e+08	8.23014
Mite	KR	Ho	720	Spring.14	M7202	mite	140	non.rep	S	DWV	834605	5.92148
Mite	KR	Ho	720	Spring.14	M7203	mite	120	non.rep	S	DWV	477035	5.67855
Mite	KR	Ho	720	Spring.14	M7204	mite	280	non.rep	S	DWV	227962	5.35786
Mite	KR	Ho	780	Spring.14	M7801S	mite	170	non.rep	S	DWV	47857.3	4.67995
Mite	KR	Sn	260	Spring.14	M2602	mite	210	non.rep	S	DWV	12172.8	4.08539
Mite	KR	Sn	260	Spring.14	M2604S	mite	220	non.rep	S	DWV	4.80014e+07	7.68125
Mite	KR	Sn	260	Spring.14	M2605S	mite	230	non.rep	S	DWV	128521	5.10897
Mite	KR	Sn	370	Spring.14	M3702	mite	260	non.rep	S	DWV	14547.6	4.16279
Mite	KR	Sn	421	Spring.14	M4211	mite	200	non.rep	S	DWV	47199.2	4.67393
Mite	RM	Lu	24	Spring.14	M241	mite	280	non.rep	S	DWV	10102.5	4.00443
Mite	RN	Hø	Hø1	Spring.14	MHø11	mite	160	non.rep	R	DWV	3563.98	3.55194
Mite	RN	Hø	Hø2	Spring.14	MHø22	mite	100	non.rep	R	DWV	43666.3	4.64015
Mite	RN	Hø	Hø5	Spring.14	MHø54	mite	260	non.rep	R	DWV	11980.5	4.07847
Mite	RN	Hø	Hø5	Spring.14	MHø56	mite	170	non.rep	R	DWV	77657.6	4.89018
Mite	RN	Gr	Gr4	Spring.14	MGr41	mite	100	non.rep	R	DWV	21909.8	4.34064
Mite	RN	Gr	Gr4	Spring.14	MGr42	mite	100	non.rep	R	DWV	11573.2	4.06345
Mite	RN	Sø	Sø1	Spring.14	MSø11	mite	250	non.rep	R	DWV	61561.7	4.78931
Mite	RN	Sø	Sø1	Spring.14	MSø12	mite	280	non.rep	R	DWV	16434	4.21574
Mite	RN	Sø	Sø1	Spring.14	MSø17	mite	250	non.rep	R	DWV	15023.4	4.17677
Mite	RN	Sø	Sø2	Spring.14	MSø21	mite	220	non.rep	R	DWV	40413.6	4.60653
Mite	RN	Sø	Sø8	Spring.14	MSø82	mite	280	non.rep	R	DWV	21329.7	4.32898
Mite	RN	Sø	Sø9	Spring.14	MSø95	mite	230	non.rep	R	DWV	6095.66	3.78502
Mite	SKP	Sa	A1	June.14	MA11	mite	280	rep	S	DWV	1.21207e+06	6.08353
Mite	SKP	Sa	A1	June.14	MA13	mite	280	rep	S	DWV	105096	5.02159
Mite	SKP	Sa	A2	June.14	MA211	mite	210	rep	S	DWV	1.23969e+08	8.09331
Mite	SKP	Sa	A2	June.14	MA216	mite	270	rep	S	DWV	6.66052e+07	7.82351
Mite	SKP	Sa	A2	June.14	MA218	mite	210	rep	S	DWV	2.10674e+08	8.32361
Mite	SKP	Sa	A6	June.14	MA67	mite	250	rep	S	DWV	850375	5.92961
Mite	SKP	Sa	A8	June.14	MA84	mite	250	rep	S	DWV	2.37089e+06	6.37491
Mite	SKP	Sa	A8	June.14	MA86	mite	240	rep	S	DWV	2.40267e+06	6.38069
Mite	SKP	Sa	A8	June.14	MA89	mite	240	rep	S	DWV	6.4781e+07	7.81145
Mite	SKP	Sa	B1	June.14	MB11	mite	230	rep	S	DWV	4513.04	3.65447
Mite	TB	Bi	Biri2	June.14	MBiri219	mite	280	rep	S	DWV	358738	5.55478
Mite	TB	Bi	Biri6	June.14	MBiri65	mite	220	rep	S	DWV	15115.6	4.17943
Mite	TB	Bi	Biri7	June.14	MBiri719	mite	270	rep	S	DWV	4578.8	3.66075
Mite	TB	Bi	Biri9.2	June.14	MBiri92	mite	270	rep	S	DWV	45083.9	4.65402
Mite	TB	Bi	Biri11	June.14	MBiri118	mite	270	rep	S	DWV	1.69473e+06	6.2291
Mite	TB	Bi	Biri14	June.14	MBiri147	mite	280	rep	S	DWV	6048.32	3.78163
Mite	TB	Bi	Biri14	June.14	MBiri1410	mite	220	rep	S	DWV	714636	5.85409
Mite	TB	Bi	Biri17	June.14	MBiri1716	mite	200	rep	S	DWV	37436.7	4.5733
Mite	TB	Bi	Biri2.2	June.14	MBiri2.24	mite	260	rep	S	DWV	119687	5.07805
Mite	TB	Bi	Biri2.2	June.14	MBiri2.27	mite	250	rep	S	DWV	22636.9	4.35482
Mite	TB	Bi	Biri7.2	June.14	MBiri7.213	mite	270	rep	S	DWV	114422	5.05851
Mite	TB	Bi	Biri7.2	June.14	MBiri7.214	mite	220	rep	S	DWV	1.61919e+06	6.2093
Mite	TB	Bi	Biri10.2	June.14	MBiri10.27	mite	230	rep	S	DWV	943496	5.97474
Mite	TB	Bi	Biri14.2	June.14	MBiri14.22	mite	280	rep	S	DWV	0	0
Mite	RN	Sø	Sø2	June.14	MSø22	mite	240	rep	R	DWV	22112.4	4.34464
Mite	RN	Sø	Sø3	June.14	MSø36	mite	230	rep	R	DWV	113958	5.05675
Mite	RN	Sø	Sø7	June.14	MSø72	mite	280	rep	R	DWV	3779.44	3.57743
Mite	RN	Sø	Sø10	June.14	MSø101	mite	280	rep	R	DWV	38598	4.58656
Mite	RN	Gr	Gr61	June.14	MGr617	mite	220	rep	R	DWV	74246.3	4.87068
Mite	RN	Gr	Gr63	June.14	MGr633	mite	220	rep	R	DWV	38912.4	4.59009
Mite	SKP	Sa	A1	June.14	MA12	mite	280	non.rep	S	DWV	101053	5.00455
Mite	SKP	Sa	A1	June.14	MA16	mite	220	non.rep	S	DWV	2954.71	3.47052
Mite	SKP	Sa	A2	June.14	MA21	mite	280	non.rep	S	DWV	2.07515e+07	7.31705
Mite	SKP	Sa	A2	June.14	MA24	mite	240	non.rep	S	DWV	5.15996e+07	7.71265
Mite	SKP	Sa	A2	June.14	MA25	mite	270	non.rep	S	DWV	4743.41	3.67609
Mite	SKP	Sa	A2	June.14	MA26	mite	240	non.rep	S	DWV	7.47205e+07	7.87344
Mite	SKP	Sa	A2	June.14	MA29	mite	280	non.rep	S	DWV	1.02427e+08	8.01042
Mite	SKP	Sa	A2	June.14	MA215	mite	250	non.rep	S	DWV	36984.4	4.56802
Mite	SKP	Sa	A8	June.14	MA81	mite	250	non.rep	S	DWV	693391	5.84098
Mite	SKP	Sa	A8	June.14	MA82	mite	260	non.rep	S	DWV	41760.4	4.62077
Mite	SKP	Sa	A8	June.14	MA811	mite	260	non.rep	S	DWV	31023.3	4.49169
Mite	TB	Bi	Biri2	June.14	MBiri21	mite	280	non.rep	S	DWV	11669.4	4.06705
Mite	TB	Bi	Biri12	June.14	MBiri222	mite	270	non.rep	S	DWV	5887.27	3.76991
Mite	TB	Bi	Biri12	June.14	MBiri122	mite	280	non.rep	S	DWV	0	0
Mite	TB	Bi	Biri12	June.14	MBiri124	mite	280	non.rep	S	DWV	30779.5	4.48826
Mite	TB	Bi	Biri14	June.14	MBiri148	mite	220	non.rep	S	DWV	117950	5.0717
Mite	TB	Bi	Biri17	June.14	MBiri172	mite	280	non.rep	S	DWV	8704.78	3.93976
Mite	TB	Bi	Biri17	June.14	MBiri178	mite	280	non.rep	S	DWV	0	0
Mite	TB	Bi	Biri2.2	June.14	MBiri2.26	mite	260	non.rep	S	DWV	31464.8	4.49783
Mite	TB	Bi	Biri2.2	June.14	MBiri2.29	mite	280	non.rep	S	DWV	0	0
Mite	TB	Bi	Biri2.2	June.14	MBiri2.210	mite	260	non.rep	S	DWV	4261.04	3.62952
Mite	TB	Bi	Biri9.2	June.14	MBiri9.24	mite	280	non.rep	S	DWV	7680.62	3.8854
Mite	TB	Bi	Biri14.2	June.14	MBiri14.21	mite	260	non.rep	S	DWV	21289	4.32815
Mite	RN	Hø	Hø41	June.14	MHø411	mite	280	non.rep	R	DWV	8255.83	3.91676
Mite	RN	Hø	Hø44	June.14	MHø442	mite	260	non.rep	R	DWV	57270.7	4.75793
Mite	RN	Hø	Hø46	June.14	MHø461	mite	280	non.rep	R	DWV	9563.9	3.98063
Bee	KR	Ho	792	Autumn.13	B79210	bee	150	rep	S	VDV.1	4789.68	3.68031
Bee	KR	Ho	791	Autumn.13	B7912	bee	100	rep	S	VDV.1	6053.87	3.78203
Bee	KR	Ho	780	Autumn.13	B7801A	bee	160	rep	S	VDV.1	5143.33	3.71124
Bee	KR	Ho	780	Autumn.13	B7807	bee	140	rep	S	VDV.1	5603.72	3.74848
Bee	KR	Ho	700	Autumn.13	B7009	bee	220	rep	S	VDV.1	1.48036e+06	6.17037
Bee	KR	Ho	793	Autumn.13	B7931	bee	280	rep	S	VDV.1	5347.58	3.72816
Bee	KR	Ho	793	Autumn.13	B7934	bee	210	rep	S	VDV.1	7599.94	3.88081
Bee	KR	Ho	793	Autumn.13	B7935	bee	280	rep	S	VDV.1	0	0
Bee	KR	Ho	793	Autumn.13	B7937	bee	210	rep	S	VDV.1	6522.76	3.81443
Bee	KR	Ho	793	Autumn.13	B7939A	bee	220	rep	S	VDV.1	0	0
Bee	KR	Ho	760	Autumn.13	B7601	bee	190	rep	S	VDV.1	4071.27	3.60973
Bee	KR	Ho	760	Autumn.13	B7608	bee	220	rep	S	VDV.1	0	0
Bee	KR	Ho	750	Autumn.13	B7501	bee	270	rep	S	VDV.1	0	0
Bee	KR	Ho	750	Autumn.13	B7507	bee	280	rep	S	VDV.1	0	0
Bee	KR	Sn	350	Autumn.13	B3505	bee	230	rep	S	VDV.1	0	0
Bee	KR	Sn	350	Autumn.13	B3506	bee	260	rep	S	VDV.1	0	0
Bee	KR	Sn	260	Autumn.13	B2601A	bee	280	rep	S	VDV.1	0	0
Bee	KR	Sn	260	Autumn.13	B2605A	bee	200	rep	S	VDV.1	0	0
Bee	KR	Ho	792	Autumn.13	B7929	bee	100	non.rep	S	VDV.1	0	0
Bee	KR	Ho	700	Autumn.13	B7004	bee	160	non.rep	S	VDV.1	0	0
Bee	KR	Ho	750	Autumn.13	B7502	bee	280	non.rep	S	VDV.1	3.62339e+06	6.55912
Bee	KR	Ho	750	Autumn.13	B7504	bee	280	non.rep	S	VDV.1	1.56568e+06	6.1947
Bee	KR	Sn	260	Autumn.13	B2603	bee	260	non.rep	S	VDV.1	0	0
Bee	KR	Sn	260	Autumn.13	B2604A	bee	240	non.rep	S	VDV.1	0	0
Bee	KR	Sn	260	Autumn.13	B2607A	bee	210	non.rep	S	VDV.1	167518	5.22406
Bee	KR	Sn	260	Autumn.13	B2609	bee	280	non.rep	S	VDV.1	0	0
Bee	KR	Ho	791	Spring.14	B7911	bee	250	rep	S	VDV.1	43388.6	4.63738
Bee	KR	Ho	791	Spring.14	B7919	bee	200	rep	S	VDV.1	208366	5.31883
Bee	KR	Ho	793	Spring.14	B7932	bee	140	rep	S	VDV.1	128031	5.10731
Bee	KR	Ho	793	Spring.14	B7939S	bee	170	rep	S	VDV.1	49675.7	4.69614
Bee	KR	Ho	793	Spring.14	B79312	bee	160	rep	S	VDV.1	0	0
Bee	KR	Ho	793	Spring.14	B79319	bee	160	rep	S	VDV.1	24504	4.38924
Bee	KR	Ho	793	Spring.14	B79324	bee	150	rep	S	VDV.1	0	0
Bee	KR	Ho	793	Spring.14	B79330	bee	220	rep	S	VDV.1	5.69852e+06	6.75576
Bee	KR	Ho	710	Spring.14	B7101	bee	100	rep	S	VDV.1	2.81592e+06	6.44962
Bee	KR	Ho	710	Spring.14	B7103	bee	120	rep	S	VDV.1	416442	5.61955
Bee	KR	Ho	710	Spring.14	B7104	bee	110	rep	S	VDV.1	91676	4.96226
Bee	KR	Ho	710	Spring.14	B7105	bee	150	rep	S	VDV.1	0	0
Bee	KR	Ho	710	Spring.14	B7106	bee	150	rep	S	VDV.1	0	0
Bee	KR	Ho	710	Spring.14	B71013	bee	130	rep	S	VDV.1	0	0
Bee	KR	Ho	710	Spring.14	B71014	bee	280	rep	S	VDV.1	0	0
Bee	KR	Ho	710	Spring.14	B71015	bee	150	rep	S	VDV.1	0	0
Bee	KR	Ho	710	Spring.14	B71016	bee	150	rep	S	VDV.1	232507	5.36644
Bee	KR	Sn	260	Spring.14	B2601S	bee	220	rep	S	VDV.1	391002	5.59218
Bee	KR	Sn	260	Spring.14	B2607S	bee	260	rep	S	VDV.1	15746.3	4.19718
Bee	RN	Hø	Hø3	Spring.14	BHø32	bee	250	rep	R	VDV.1	4.59599e+06	6.66238
Bee	RN	Gr	Gr3	Spring.14	BGr38	bee	170	rep	R	VDV.1	0	0
Bee	SKP	Sa	A1	Spring.14	BA14	bee	280	rep	S	VDV.1	23202.7	4.36554
Bee	SKP	Sa	A4	Spring.14	BA41	bee	240	rep	S	VDV.1	19698.2	4.29443
Bee	SKP	Sa	A4	Spring.14	BA42	bee	220	rep	S	VDV.1	0	0
Bee	SKP	Sa	B2	Spring.14	BB23	bee	280	rep	S	VDV.1	10167.8	4.00723
Bee	SKP	Sa	B2	Spring.14	BB28	bee	210	rep	S	VDV.1	39294	4.59433
Bee	RN	Sø	Sø2	Spring.14	BSø23	bee	210	rep	R	VDV.1	43674.2	4.64022
Bee	RN	Sø	Sø6	Spring.14	BSø61	bee	230	rep	R	VDV.1	130791	5.11658
Bee	RN	Sø	Sø6	Spring.14	BSø62	bee	220	rep	R	VDV.1	0	0
Bee	KR	Ho	791	Spring.14	B7914	bee	130	non.rep	S	VDV.1	0	0
Bee	KR	Ho	791	Spring.14	B7915	bee	260	non.rep	S	VDV.1	165470	5.21872
Bee	KR	Ho	791	Spring.14	B7918	bee	150	non.rep	S	VDV.1	411603	5.61448
Bee	KR	Ho	793	Spring.14	B7936	bee	280	non.rep	S	VDV.1	87426.5	4.94164
Bee	KR	Ho	793	Spring.14	B7938	bee	120	non.rep	S	VDV.1	114387	5.05838
Bee	KR	Ho	793	Spring.14	B79320	bee	90	non.rep	S	VDV.1	26067.3	4.4161
Bee	KR	Ho	793	Spring.14	B79328	bee	150	non.rep	S	VDV.1	165265	5.21818
Bee	KR	Ho	710	Spring.14	B7102	bee	90	non.rep	S	VDV.1	193295	5.28622
Bee	KR	Ho	720	Spring.14	B7201	bee	120	non.rep	S	VDV.1	39150.8	4.59274
Bee	KR	Ho	720	Spring.14	B7202	bee	140	non.rep	S	VDV.1	94642.3	4.97609
Bee	KR	Ho	720	Spring.14	B7203	bee	120	non.rep	S	VDV.1	39177.6	4.59304
Bee	KR	Ho	720	Spring.14	B7204	bee	280	non.rep	S	VDV.1	18674.1	4.27124
Bee	KR	Ho	780	Spring.14	B7801S	bee	170	non.rep	S	VDV.1	0	0
Bee	KR	Sn	260	Spring.14	B2602	bee	210	non.rep	S	VDV.1	0	0
Bee	KR	Sn	260	Spring.14	B2604S	bee	220	non.rep	S	VDV.1	785335	5.89505
Bee	KR	Sn	260	Spring.14	B2605S	bee	230	non.rep	S	VDV.1	0	0
Bee	KR	Sn	370	Spring.14	B3702	bee	260	non.rep	S	VDV.1	167820	5.22484
Bee	KR	Sn	421	Spring.14	B4211	bee	200	non.rep	S	VDV.1	180641	5.25682
Bee	RN	Hø	Hø1	Spring.14	BHø11	bee	280	non.rep	R	VDV.1	153750	5.18682
Bee	RN	Hø	Hø2	Spring.14	BHø22	bee	160	non.rep	R	VDV.1	163809	5.21434
Bee	RN	Hø	Hø5	Spring.14	BHø54	bee	100	non.rep	R	VDV.1	1.31637e+07	7.11938
Bee	RN	Hø	Hø5	Spring.14	BHø56	bee	260	non.rep	R	VDV.1	5.18142e+06	6.71445
Bee	RN	Gr	Gr4	Spring.14	BGr41	bee	170	non.rep	R	VDV.1	1.1392e+06	6.0566
Bee	RN	Gr	Gr4	Spring.14	BGr42	bee	100	non.rep	R	VDV.1	1.55174e+06	6.19082
Bee	RM	Lu	24	Spring.14	B241	bee	100	non.rep	S	VDV.1	527995	5.72263
Bee	RN	Sø	Sø1	Spring.14	BSø11	bee	250	non.rep	R	VDV.1	7501.04	3.87512
Bee	RN	Sø	Sø1	Spring.14	BSø12	bee	280	non.rep	R	VDV.1	9221.55	3.9648
Bee	RN	Sø	Sø1	Spring.14	BSø17	bee	250	non.rep	R	VDV.1	32118.7	4.50676
Bee	RN	Sø	Sø2	Spring.14	BSø21	bee	220	non.rep	R	VDV.1	4264.75	3.62989
Bee	RN	Sø	Sø8	Spring.14	BSø82	bee	280	non.rep	R	VDV.1	49072.5	4.69084
Bee	RN	Sø	Sø9	Spring.14	BSø95	bee	230	non.rep	R	VDV.1	7591.99	3.88036
Bee	SKP	Sa	A1	June.14	BA11	bee	280	rep	S	VDV.1	3.26149e+13	13.5134
Bee	SKP	Sa	A1	June.14	BA13	bee	280	rep	S	VDV.1	9116.32	3.95982
Bee	SKP	Sa	A2	June.14	BA211	bee	210	rep	S	VDV.1	6524.19	3.81453
Bee	SKP	Sa	A2	June.14	BA216	bee	270	rep	S	VDV.1	0	0
Bee	SKP	Sa	A2	June.14	BA218	bee	210	rep	S	VDV.1	9917.55	3.9964
Bee	SKP	Sa	A6	June.14	BA67	bee	250	rep	S	VDV.1	12727.7	4.10475
Bee	SKP	Sa	A8	June.14	BA84	bee	250	rep	S	VDV.1	19015.3	4.2791
Bee	SKP	Sa	A8	June.14	BA86	bee	240	rep	S	VDV.1	0	0
Bee	SKP	Sa	A8	June.14	BA89	bee	240	rep	S	VDV.1	11086.8	4.04481
Bee	SKP	Sa	B1	June.14	BB11	bee	230	rep	S	VDV.1	6189.57	3.79166
Bee	TB	Bi	Biri2	June.14	BBiri219	bee	280	rep	S	VDV.1	7092.06	3.85077
Bee	TB	Bi	Biri6	June.14	BBiri65	bee	220	rep	S	VDV.1	0	0
Bee	TB	Bi	Biri7	June.14	BBiri719	bee	270	rep	S	VDV.1	0	0
Bee	TB	Bi	Biri9.2	June.14	BBiri92	bee	270	rep	S	VDV.1	0	0
Bee	TB	Bi	Biri11	June.14	BBiri118	bee	270	rep	S	VDV.1	0	0
Bee	TB	Bi	Biri14	June.14	BBiri147	bee	280	rep	S	VDV.1	0	0
Bee	TB	Bi	Biri14	June.14	BBiri1410	bee	220	rep	S	VDV.1	0	0
Bee	TB	Bi	Biri17	June.14	BBiri1716	bee	200	rep	S	VDV.1	0	0
Bee	TB	Bi	Biri2.2	June.14	BBiri2.24	bee	260	rep	S	VDV.1	0	0
Bee	TB	Bi	Biri2.2	June.14	BBiri2.27	bee	250	rep	S	VDV.1	0	0
Bee	TB	Bi	Biri7.2	June.14	BBiri7.213	bee	270	rep	S	VDV.1	0	0
Bee	TB	Bi	Biri7.2	June.14	BBiri7.214	bee	220	rep	S	VDV.1	0	0
Bee	TB	Bi	Biri10.2	June.14	BBiri10.27	bee	230	rep	S	VDV.1	0	0
Bee	TB	Bi	Biri14.2	June.14	BBiri14.22	bee	280	rep	S	VDV.1	8297.04	3.91892
Bee	RN	Sø	Sø2	June.14	BSø22	bee	240	rep	R	VDV.1	0	0
Bee	RN	Sø	Sø3	June.14	BSø36	bee	230	rep	R	VDV.1	4290.83	3.63254
Bee	RN	Sø	Sø7	June.14	BSø72	bee	280	rep	R	VDV.1	0	0
Bee	RN	Sø	Sø10	June.14	BSø101	bee	280	rep	R	VDV.1	0	0
Bee	RN	Gr	Gr61	June.14	BGr617	bee	220	rep	R	VDV.1	0	0
Bee	RN	Gr	Gr63	June.14	BGr633	bee	220	rep	R	VDV.1	0	0
Bee	SKP	Sa	A1	June.14	BA12	bee	280	non.rep	S	VDV.1	98823.2	4.99486
Bee	SKP	Sa	A1	June.14	BA16	bee	220	non.rep	S	VDV.1	55845.5	4.74699
Bee	SKP	Sa	A2	June.14	BA21	bee	280	non.rep	S	VDV.1	13801.8	4.13994
Bee	SKP	Sa	A2	June.14	BA24	bee	240	non.rep	S	VDV.1	16902.8	4.22796
Bee	SKP	Sa	A2	June.14	BA25	bee	270	non.rep	S	VDV.1	110133	5.04192
Bee	SKP	Sa	A2	June.14	BA26	bee	240	non.rep	S	VDV.1	72446	4.86001
Bee	SKP	Sa	A2	June.14	BA29	bee	280	non.rep	S	VDV.1	75418.9	4.87748
Bee	SKP	Sa	A2	June.14	BA215	bee	250	non.rep	S	VDV.1	17722.1	4.24852
Bee	SKP	Sa	A8	June.14	BA81	bee	250	non.rep	S	VDV.1	126937	5.10359
Bee	SKP	Sa	A8	June.14	BA82	bee	260	non.rep	S	VDV.1	43535.2	4.63884
Bee	SKP	Sa	A8	June.14	BA811	bee	260	non.rep	S	VDV.1	9203.8	3.96397
Bee	TB	Bi	Biri2	June.14	BBiri21	bee	280	non.rep	S	VDV.1	10755.4	4.03163
Bee	TB	Bi	Biri12	June.14	BBiri222	bee	270	non.rep	S	VDV.1	28528.6	4.45528
Bee	TB	Bi	Biri12	June.14	BBiri122	bee	280	non.rep	S	VDV.1	26644.9	4.42561
Bee	TB	Bi	Biri12	June.14	BBiri124	bee	280	non.rep	S	VDV.1	20111.7	4.30345
Bee	TB	Bi	Biri14	June.14	BBiri148	bee	220	non.rep	S	VDV.1	0	0
Bee	TB	Bi	Biri17	June.14	BBiri172	bee	280	non.rep	S	VDV.1	15664.7	4.19492
Bee	TB	Bi	Biri17	June.14	BBiri178	bee	280	non.rep	S	VDV.1	33183.6	4.52092
Bee	TB	Bi	Biri2.2	June.14	BBiri2.26	bee	260	non.rep	S	VDV.1	11398.5	4.05685
Bee	TB	Bi	Biri2.2	June.14	BBiri2.29	bee	280	non.rep	S	VDV.1	8412.48	3.92492
Bee	TB	Bi	Biri2.2	June.14	BBiri2.210	bee	260	non.rep	S	VDV.1	15327.7	4.18548
Bee	TB	Bi	Biri9.2	June.14	BBiri9.24	bee	280	non.rep	S	VDV.1	194358	5.2886
Bee	TB	Bi	Biri14.2	June.14	BBiri14.21	bee	260	non.rep	S	VDV.1	21566.6	4.33378
Bee	RN	Hø	Hø41	June.14	BHø411	bee	280	non.rep	R	VDV.1	8612.69	3.93514
Bee	RN	Hø	Hø44	June.14	BHø442	bee	260	non.rep	R	VDV.1	56954.9	4.75553
Bee	RN	Hø	Hø46	June.14	BHø461	bee	280	non.rep	R	VDV.1	152003	5.18185
Mite	KR	Ho	792	Autumn.13	M79210	mite	150	rep	S	VDV.1	7024.64	3.84662
Mite	KR	Ho	791	Autumn.13	M7912	mite	100	rep	S	VDV.1	4369.24	3.64041
Mite	KR	Ho	780	Autumn.13	M7801A	mite	160	rep	S	VDV.1	0	0
Mite	KR	Ho	780	Autumn.13	M7807	mite	140	rep	S	VDV.1	11239.2	4.05073
Mite	KR	Ho	700	Autumn.13	M7009	mite	220	rep	S	VDV.1	0	0
Mite	KR	Ho	793	Autumn.13	M7931	mite	280	rep	S	VDV.1	1940.09	3.28782
Mite	KR	Ho	793	Autumn.13	M7934	mite	210	rep	S	VDV.1	19822.5	4.29716
Mite	KR	Ho	793	Autumn.13	M7935	mite	280	rep	S	VDV.1	6412.81	3.80705
Mite	KR	Ho	793	Autumn.13	M7937	mite	210	rep	S	VDV.1	4717.47	3.67371
Mite	KR	Ho	793	Autumn.13	M7939A	mite	220	rep	S	VDV.1	13959.1	4.14486
Mite	KR	Ho	760	Autumn.13	M7601	mite	190	rep	S	VDV.1	12732.3	4.10491
Mite	KR	Ho	760	Autumn.13	M7608	mite	220	rep	S	VDV.1	4571.82	3.66009
Mite	KR	Ho	750	Autumn.13	M7501	mite	270	rep	S	VDV.1	20240.9	4.30623
Mite	KR	Ho	750	Autumn.13	M7507	mite	280	rep	S	VDV.1	11987.4	4.07873
Mite	KR	Sn	350	Autumn.13	M3505	mite	230	rep	S	VDV.1	15267.5	4.18377
Mite	KR	Sn	350	Autumn.13	M3506	mite	260	rep	S	VDV.1	21853.7	4.33953
Mite	KR	Sn	260	Autumn.13	M2601A	mite	280	rep	S	VDV.1	7028.99	3.84689
Mite	KR	Sn	260	Autumn.13	M2605A	mite	200	rep	S	VDV.1	36606	4.56355
Mite	KR	Ho	792	Autumn.13	M7929	mite	100	non.rep	S	VDV.1	26947	4.43051
Mite	KR	Ho	700	Autumn.13	M7004	mite	160	non.rep	S	VDV.1	13896.2	4.1429
Mite	KR	Ho	750	Autumn.13	M7502a	mite	280	non.rep	S	VDV.1	9492.91	3.9774
Mite	KR	Ho	750	Autumn.13	M7502b	mite	280	non.rep	S	VDV.1	NA	NA
Mite	KR	Ho	750	Autumn.13	M7504	mite	280	non.rep	S	VDV.1	17171.6	4.23481
Mite	KR	Sn	260	Autumn.13	M2603a	mite	260	non.rep	S	VDV.1	20051.9	4.30215
Mite	KR	Sn	260	Autumn.13	M2603b	mite	260	non.rep	S	VDV.1	30068.3	4.47811
Mite	KR	Sn	260	Autumn.13	M2604A	mite	240	non.rep	S	VDV.1	27689.7	4.44232
Mite	KR	Sn	260	Autumn.13	M2607A	mite	210	non.rep	S	VDV.1	7653.26	3.88385
Mite	KR	Sn	260	Autumn.13	M2609a	mite	280	non.rep	S	VDV.1	9556.29	3.98029
Mite	KR	Sn	260	Autumn.13	M2609b	mite	280	non.rep	S	VDV.1	26608.2	4.42502
Mite	KR	Sn	260	Autumn.13	M2609c	mite	280	non.rep	S	VDV.1	11404	4.05706
Mite	KR	Ho	791	Spring.14	M7911	mite	250	rep	S	VDV.1	NA	NA
Mite	KR	Ho	791	Spring.14	M7919	mite	200	rep	S	VDV.1	0	0
Mite	KR	Ho	793	Spring.14	M7932	mite	140	rep	S	VDV.1	0	0
Mite	KR	Ho	793	Spring.14	M7939S	mite	170	rep	S	VDV.1	30852.8	4.48929
Mite	KR	Ho	793	Spring.14	M79312	mite	160	rep	S	VDV.1	70663.9	4.8492
Mite	KR	Ho	793	Spring.14	M79319	mite	160	rep	S	VDV.1	6702.28	3.82622
Mite	KR	Ho	793	Spring.14	M79324	mite	150	rep	S	VDV.1	0	0
Mite	KR	Ho	793	Spring.14	M79330	mite	220	rep	S	VDV.1	0	0
Mite	KR	Ho	710	Spring.14	M7101	mite	100	rep	S	VDV.1	0	0
Mite	KR	Ho	710	Spring.14	M7103	mite	120	rep	S	VDV.1	6138.25	3.78804
Mite	KR	Ho	710	Spring.14	M7104	mite	110	rep	S	VDV.1	0	0
Mite	KR	Ho	710	Spring.14	M7105	mite	150	rep	S	VDV.1	0	0
Mite	KR	Ho	710	Spring.14	M7106	mite	150	rep	S	VDV.1	0	0
Mite	KR	Ho	710	Spring.14	M71013	mite	130	rep	S	VDV.1	17777.5	4.24987
Mite	KR	Ho	710	Spring.14	M71014	mite	280	rep	S	VDV.1	0	0
Mite	KR	Ho	710	Spring.14	M71015	mite	150	rep	S	VDV.1	0	0
Mite	KR	Ho	710	Spring.14	M71016	mite	150	rep	S	VDV.1	0	0
Mite	KR	Sn	260	Spring.14	M2601S	mite	220	rep	S	VDV.1	NA	NA
Mite	KR	Sn	260	Spring.14	M2607S	mite	260	rep	S	VDV.1	NA	NA
Mite	RN	Hø	Hø3	Spring.14	MHø32	mite	250	rep	R	VDV.1	0	0
Mite	RN	Gr	Gr3	Spring.14	MGr38	mite	170	rep	R	VDV.1	0	0
Mite	RN	Sø	Sø2	Spring.14	MSø23	mite	280	rep	R	VDV.1	137704	5.13895
Mite	RN	Sø	Sø6	Spring.14	MSø61	mite	240	rep	R	VDV.1	95941.3	4.98201
Mite	RN	Sø	Sø6	Spring.14	MSø62	mite	220	rep	R	VDV.1	221151	5.34469
Mite	SKP	Sa	A1	Spring.14	MA14	mite	280	rep	S	VDV.1	108376	5.03493
Mite	SKP	Sa	A4	Spring.14	MA41	mite	210	rep	S	VDV.1	292482	5.4661
Mite	SKP	Sa	A4	Spring.14	MA42	mite	210	rep	S	VDV.1	127950	5.10704
Mite	SKP	Sa	B2	Spring.14	MB23	mite	230	rep	S	VDV.1	238242	5.37702
Mite	SKP	Sa	B2	Spring.14	MB28	mite	220	rep	S	VDV.1	43851.3	4.64198
Mite	KR	Ho	791	Spring.14	M7914	mite	130	non.rep	S	VDV.1	NA	NA
Mite	KR	Ho	791	Spring.14	M7915	mite	260	non.rep	S	VDV.1	0	0
Mite	KR	Ho	791	Spring.14	M7918	mite	150	non.rep	S	VDV.1	0	0
Mite	KR	Ho	793	Spring.14	M7936	mite	280	non.rep	S	VDV.1	0	0
Mite	KR	Ho	793	Spring.14	M7938	mite	120	non.rep	S	VDV.1	0	0
Mite	KR	Ho	793	Spring.14	M79320a	mite	90	non.rep	S	VDV.1	0	0
Mite	KR	Ho	793	Spring.14	M79320b	mite	90	non.rep	S	VDV.1	0	0
Mite	KR	Ho	793	Spring.14	M79328	mite	150	non.rep	S	VDV.1	0	0
Mite	KR	Ho	710	Spring.14	M7102a	mite	90	non.rep	S	VDV.1	0	0
Mite	KR	Ho	710	Spring.14	M7102b	mite	90	non.rep	S	VDV.1	2.62141e+13	13.4185
Mite	KR	Ho	720	Spring.14	M7201a	mite	120	non.rep	S	VDV.1	3733.63	3.57213
Mite	KR	Ho	720	Spring.14	M7201b	mite	120	non.rep	S	VDV.1	0	0
Mite	KR	Ho	720	Spring.14	M7201c	mite	120	non.rep	S	VDV.1	0	0
Mite	KR	Ho	720	Spring.14	M7202	mite	140	non.rep	S	VDV.1	0	0
Mite	KR	Ho	720	Spring.14	M7203	mite	120	non.rep	S	VDV.1	NA	NA
Mite	KR	Ho	720	Spring.14	M7204	mite	280	non.rep	S	VDV.1	0	0
Mite	KR	Ho	780	Spring.14	M7801S	mite	170	non.rep	S	VDV.1	0	0
Mite	KR	Sn	260	Spring.14	M2602	mite	210	non.rep	S	VDV.1	NA	NA
Mite	KR	Sn	260	Spring.14	M2604S	mite	220	non.rep	S	VDV.1	0	0
Mite	KR	Sn	260	Spring.14	M2605S	mite	230	non.rep	S	VDV.1	0	0
Mite	KR	Sn	370	Spring.14	M3702	mite	260	non.rep	S	VDV.1	NA	NA
Mite	KR	Sn	421	Spring.14	M4211	mite	200	non.rep	S	VDV.1	NA	NA
Mite	RM	Lu	24	Spring.14	M241	mite	280	non.rep	S	VDV.1	0	0
Mite	RN	Hø	Hø1	Spring.14	MHø11	mite	160	non.rep	R	VDV.1	0	0
Mite	RN	Hø	Hø2	Spring.14	MHø22	mite	100	non.rep	R	VDV.1	1963.24	3.29297
Mite	RN	Hø	Hø5	Spring.14	MHø54	mite	260	non.rep	R	VDV.1	0	0
Mite	RN	Hø	Hø5	Spring.14	MHø56	mite	170	non.rep	R	VDV.1	NA	NA
Mite	RN	Gr	Gr4	Spring.14	MGr41	mite	100	non.rep	R	VDV.1	0	0
Mite	RN	Gr	Gr4	Spring.14	MGr42	mite	100	non.rep	R	VDV.1	0	0
Mite	RN	Sø	Sø1	Spring.14	MSø11	mite	250	non.rep	R	VDV.1	130405	5.1153
Mite	RN	Sø	Sø1	Spring.14	MSø12	mite	280	non.rep	R	VDV.1	121946	5.08617
Mite	RN	Sø	Sø1	Spring.14	MSø17	mite	250	non.rep	R	VDV.1	207026	5.31603
Mite	RN	Sø	Sø2	Spring.14	MSø21	mite	220	non.rep	R	VDV.1	367924	5.56576
Mite	RN	Sø	Sø8	Spring.14	MSø82	mite	280	non.rep	R	VDV.1	204847	5.31143
Mite	RN	Sø	Sø9	Spring.14	MSø95	mite	230	non.rep	R	VDV.1	645367	5.80981
Mite	SKP	Sa	A1	June.14	MA11	mite	280	rep	S	VDV.1	418085	5.62126
Mite	SKP	Sa	A1	June.14	MA13	mite	280	rep	S	VDV.1	432540	5.63603
Mite	SKP	Sa	A2	June.14	MA211	mite	210	rep	S	VDV.1	169802	5.22994
Mite	SKP	Sa	A2	June.14	MA216	mite	270	rep	S	VDV.1	20449.4	4.31068
Mite	SKP	Sa	A2	June.14	MA218	mite	210	rep	S	VDV.1	1.09651e+07	7.04001
Mite	SKP	Sa	A6	June.14	MA67	mite	250	rep	S	VDV.1	177073	5.24815
Mite	SKP	Sa	A8	June.14	MA84	mite	250	rep	S	VDV.1	1.2697e+06	6.1037
Mite	SKP	Sa	A8	June.14	MA86	mite	240	rep	S	VDV.1	64778.7	4.81143
Mite	SKP	Sa	A8	June.14	MA89	mite	240	rep	S	VDV.1	1.86061e+06	6.26966
Mite	SKP	Sa	B1	June.14	MB11	mite	230	rep	S	VDV.1	4595.04	3.66229
Mite	TB	Bi	Biri2	June.14	MBiri219	mite	280	rep	S	VDV.1	7.53336e+06	6.87699
Mite	TB	Bi	Biri6	June.14	MBiri65	mite	220	rep	S	VDV.1	132843	5.12334
Mite	TB	Bi	Biri7	June.14	MBiri719	mite	270	rep	S	VDV.1	2.71744e+06	6.43416
Mite	TB	Bi	Biri9.2	June.14	MBiri92	mite	270	rep	S	VDV.1	4.60511e+06	6.66324
Mite	TB	Bi	Biri11	June.14	MBiri118	mite	270	rep	S	VDV.1	1.75421e+06	6.24408
Mite	TB	Bi	Biri14	June.14	MBiri147	mite	280	rep	S	VDV.1	135385	5.13157
Mite	TB	Bi	Biri14	June.14	MBiri1410	mite	220	rep	S	VDV.1	169863	5.2301
Mite	TB	Bi	Biri17	June.14	MBiri1716	mite	200	rep	S	VDV.1	540300	5.73263
Mite	TB	Bi	Biri2.2	June.14	MBiri2.24	mite	260	rep	S	VDV.1	115518	5.06265
Mite	TB	Bi	Biri2.2	June.14	MBiri2.27	mite	250	rep	S	VDV.1	17517.9	4.24348
Mite	TB	Bi	Biri7.2	June.14	MBiri7.213	mite	270	rep	S	VDV.1	305182	5.48456
Mite	TB	Bi	Biri7.2	June.14	MBiri7.214	mite	220	rep	S	VDV.1	502253	5.70092
Mite	TB	Bi	Biri10.2	June.14	MBiri10.27	mite	230	rep	S	VDV.1	739640	5.86902
Mite	TB	Bi	Biri14.2	June.14	MBiri14.22	mite	280	rep	S	VDV.1	204136	5.30992
Mite	RN	Sø	Sø2	June.14	MSø22	mite	240	rep	R	VDV.1	293387	5.46744
Mite	RN	Sø	Sø3	June.14	MSø36	mite	230	rep	R	VDV.1	179808	5.25481
Mite	RN	Sø	Sø7	June.14	MSø72	mite	280	rep	R	VDV.1	185242	5.26774
Mite	RN	Sø	Sø10	June.14	MSø101	mite	280	rep	R	VDV.1	421360	5.62465
Mite	RN	Gr	Gr61	June.14	MGr617	mite	220	rep	R	VDV.1	717902	5.85606
Mite	RN	Gr	Gr63	June.14	MGr633	mite	220	rep	R	VDV.1	5330.54	3.72677
Mite	SKP	Sa	A1	June.14	MA12	mite	280	non.rep	S	VDV.1	1.71431e+06	6.23409
Mite	SKP	Sa	A1	June.14	MA16	mite	220	non.rep	S	VDV.1	85325.2	4.93108
Mite	SKP	Sa	A2	June.14	MA21	mite	280	non.rep	S	VDV.1	157330	5.19681
Mite	SKP	Sa	A2	June.14	MA24	mite	240	non.rep	S	VDV.1	172924	5.23786
Mite	SKP	Sa	A2	June.14	MA25	mite	270	non.rep	S	VDV.1	374281	5.5732
Mite	SKP	Sa	A2	June.14	MA26	mite	240	non.rep	S	VDV.1	190636	5.2802
Mite	SKP	Sa	A2	June.14	MA29	mite	280	non.rep	S	VDV.1	800801	5.90352
Mite	SKP	Sa	A2	June.14	MA215	mite	250	non.rep	S	VDV.1	655509	5.81658
Mite	SKP	Sa	A8	June.14	MA81	mite	250	non.rep	S	VDV.1	604199	5.78118
Mite	SKP	Sa	A8	June.14	MA82	mite	260	non.rep	S	VDV.1	702109	5.8464
Mite	SKP	Sa	A8	June.14	MA811	mite	260	non.rep	S	VDV.1	6.09886e+06	6.78525
Mite	TB	Bi	Biri2	June.14	MBiri21	mite	280	non.rep	S	VDV.1	257833	5.41134
Mite	TB	Bi	Biri12	June.14	MBiri222	mite	270	non.rep	S	VDV.1	382438	5.58256
Mite	TB	Bi	Biri12	June.14	MBiri122	mite	280	non.rep	S	VDV.1	70921.3	4.85078
Mite	TB	Bi	Biri12	June.14	MBiri124	mite	280	non.rep	S	VDV.1	3.85135e+06	6.58561
Mite	TB	Bi	Biri14	June.14	MBiri148	mite	220	non.rep	S	VDV.1	227662	5.35729
Mite	TB	Bi	Biri17	June.14	MBiri172	mite	280	non.rep	S	VDV.1	174904	5.2428
Mite	TB	Bi	Biri17	June.14	MBiri178	mite	280	non.rep	S	VDV.1	144255	5.15913
Mite	TB	Bi	Biri2.2	June.14	MBiri2.26	mite	260	non.rep	S	VDV.1	899851	5.95417
Mite	TB	Bi	Biri2.2	June.14	MBiri2.29	mite	280	non.rep	S	VDV.1	46388.7	4.66641
Mite	TB	Bi	Biri2.2	June.14	MBiri2.210	mite	260	non.rep	S	VDV.1	158063	5.19883
Mite	TB	Bi	Biri9.2	June.14	MBiri9.24	mite	280	non.rep	S	VDV.1	163387	5.21322
Mite	TB	Bi	Biri14.2	June.14	MBiri14.21	mite	260	non.rep	S	VDV.1	95200.4	4.97864
Mite	RN	Hø	Hø41	June.14	MHø411	mite	280	non.rep	R	VDV.1	19552.8	4.29121
Mite	RN	Hø	Hø44	June.14	MHø442	mite	260	non.rep	R	VDV.1	42454.7	4.62793
Mite	RN	Hø	Hø46	June.14	MHø461	mite	280	non.rep	R	VDV.1	175313	5.24381
Bee	KR	Ho	792	Autumn.13	B79210	bee	150	rep	S	SBPV	255288	5.40703
Bee	KR	Ho	791	Autumn.13	B7912	bee	100	rep	S	SBPV	257857	5.41138
Bee	KR	Ho	780	Autumn.13	B7801A	bee	160	rep	S	SBPV	143236	5.15605
Bee	KR	Ho	780	Autumn.13	B7807	bee	140	rep	S	SBPV	200040	5.30112
Bee	KR	Ho	700	Autumn.13	B7009	bee	220	rep	S	SBPV	1.74864e+06	6.2427
Bee	KR	Ho	793	Autumn.13	B7931	bee	280	rep	S	SBPV	226193	5.35448
Bee	KR	Ho	793	Autumn.13	B7934	bee	210	rep	S	SBPV	175763	5.24493
Bee	KR	Ho	793	Autumn.13	B7935	bee	280	rep	S	SBPV	237162	5.37505
Bee	KR	Ho	793	Autumn.13	B7937	bee	210	rep	S	SBPV	117207	5.06895
Bee	KR	Ho	793	Autumn.13	B7939A	bee	220	rep	S	SBPV	162427	5.21066
Bee	KR	Ho	760	Autumn.13	B7601	bee	190	rep	S	SBPV	167556	5.22416
Bee	KR	Ho	760	Autumn.13	B7608	bee	220	rep	S	SBPV	284320	5.45381
Bee	KR	Ho	750	Autumn.13	B7501	bee	270	rep	S	SBPV	16211	4.20981
Bee	KR	Ho	750	Autumn.13	B7507	bee	280	rep	S	SBPV	83673	4.92259
Bee	KR	Sn	350	Autumn.13	B3505	bee	230	rep	S	SBPV	23091.3	4.36345
Bee	KR	Sn	350	Autumn.13	B3506	bee	260	rep	S	SBPV	120683	5.08165
Bee	KR	Sn	260	Autumn.13	B2601A	bee	280	rep	S	SBPV	0	0
Bee	KR	Sn	260	Autumn.13	B2605A	bee	200	rep	S	SBPV	13494.6	4.13016
Bee	KR	Ho	792	Autumn.13	B7929	bee	100	non.rep	S	SBPV	4.36795e+06	6.64028
Bee	KR	Ho	700	Autumn.13	B7004	bee	160	non.rep	S	SBPV	1.80556e+06	6.25661
Bee	KR	Ho	750	Autumn.13	B7502	bee	280	non.rep	S	SBPV	3.35436e+06	6.52561
Bee	KR	Ho	750	Autumn.13	B7504	bee	280	non.rep	S	SBPV	2.53819e+06	6.40452
Bee	KR	Sn	260	Autumn.13	B2603	bee	260	non.rep	S	SBPV	1.04005e+06	6.01705
Bee	KR	Sn	260	Autumn.13	B2604A	bee	240	non.rep	S	SBPV	1.40798e+06	6.1486
Bee	KR	Sn	260	Autumn.13	B2607A	bee	210	non.rep	S	SBPV	83252.8	4.9204
Bee	KR	Sn	260	Autumn.13	B2609	bee	280	non.rep	S	SBPV	3.55985e+06	6.55143
Bee	KR	Ho	791	Spring.14	B7911	bee	250	rep	S	SBPV	436045	5.63953
Bee	KR	Ho	791	Spring.14	B7919	bee	200	rep	S	SBPV	808682	5.90778
Bee	KR	Ho	793	Spring.14	B7932	bee	140	rep	S	SBPV	1.69195e+06	6.22839
Bee	KR	Ho	793	Spring.14	B7939S	bee	170	rep	S	SBPV	9.6844e+06	6.98607
Bee	KR	Ho	793	Spring.14	B79312	bee	160	rep	S	SBPV	164307	5.21566
Bee	KR	Ho	793	Spring.14	B79319	bee	160	rep	S	SBPV	113485	5.05494
Bee	KR	Ho	793	Spring.14	B79324	bee	150	rep	S	SBPV	1.80399e+06	6.25624
Bee	KR	Ho	793	Spring.14	B79330	bee	220	rep	S	SBPV	4.72149e+06	6.67408
Bee	KR	Ho	710	Spring.14	B7101	bee	100	rep	S	SBPV	1.16032e+07	7.06458
Bee	KR	Ho	710	Spring.14	B7103	bee	120	rep	S	SBPV	5.67841e+06	6.75423
Bee	KR	Ho	710	Spring.14	B7104	bee	110	rep	S	SBPV	368332	5.56624
Bee	KR	Ho	710	Spring.14	B7105	bee	150	rep	S	SBPV	967062	5.98545
Bee	KR	Ho	710	Spring.14	B7106	bee	150	rep	S	SBPV	704896	5.84813
Bee	KR	Ho	710	Spring.14	B71013	bee	130	rep	S	SBPV	4.65171e+06	6.66761
Bee	KR	Ho	710	Spring.14	B71014	bee	280	rep	S	SBPV	856081	5.93251
Bee	KR	Ho	710	Spring.14	B71015	bee	150	rep	S	SBPV	560759	5.74878
Bee	KR	Ho	710	Spring.14	B71016	bee	150	rep	S	SBPV	445581	5.64893
Bee	KR	Sn	260	Spring.14	B2601S	bee	220	rep	S	SBPV	801043	5.90366
Bee	KR	Sn	260	Spring.14	B2607S	bee	260	rep	S	SBPV	594671	5.77428
Bee	RN	Hø	Hø3	Spring.14	BHø32	bee	250	rep	R	SBPV	1.06756e+07	7.02839
Bee	RN	Gr	Gr3	Spring.14	BGr38	bee	170	rep	R	SBPV	7.98109e+06	6.90206
Bee	SKP	Sa	A1	Spring.14	BA14	bee	280	rep	S	SBPV	266417	5.42556
Bee	SKP	Sa	A4	Spring.14	BA41	bee	240	rep	S	SBPV	29720	4.47305
Bee	SKP	Sa	A4	Spring.14	BA42	bee	220	rep	S	SBPV	12733.3	4.10494
Bee	SKP	Sa	B2	Spring.14	BB23	bee	280	rep	S	SBPV	135267	5.13119
Bee	SKP	Sa	B2	Spring.14	BB28	bee	210	rep	S	SBPV	0	0
Bee	RN	Sø	Sø2	Spring.14	BSø23	bee	210	rep	R	SBPV	2.66582e+06	6.42583
Bee	RN	Sø	Sø6	Spring.14	BSø61	bee	230	rep	R	SBPV	1.48688e+06	6.17227
Bee	RN	Sø	Sø6	Spring.14	BSø62	bee	220	rep	R	SBPV	647639	5.81133
Bee	KR	Ho	791	Spring.14	B7914	bee	130	non.rep	S	SBPV	688632	5.83799
Bee	KR	Ho	791	Spring.14	B7915	bee	260	non.rep	S	SBPV	172574	5.23698
Bee	KR	Ho	791	Spring.14	B7918	bee	150	non.rep	S	SBPV	281940	5.45016
Bee	KR	Ho	793	Spring.14	B7936	bee	280	non.rep	S	SBPV	0	0
Bee	KR	Ho	793	Spring.14	B7938	bee	120	non.rep	S	SBPV	161017	5.20687
Bee	KR	Ho	793	Spring.14	B79320	bee	90	non.rep	S	SBPV	146792	5.1667
Bee	KR	Ho	793	Spring.14	B79328	bee	150	non.rep	S	SBPV	650447	5.81321
Bee	KR	Ho	710	Spring.14	B7102	bee	90	non.rep	S	SBPV	44163.7	4.64507
Bee	KR	Ho	720	Spring.14	B7201	bee	120	non.rep	S	SBPV	144440	5.15969
Bee	KR	Ho	720	Spring.14	B7202	bee	140	non.rep	S	SBPV	1.10182e+06	6.04211
Bee	KR	Ho	720	Spring.14	B7203	bee	120	non.rep	S	SBPV	57426.9	4.75912
Bee	KR	Ho	720	Spring.14	B7204	bee	280	non.rep	S	SBPV	257783	5.41125
Bee	KR	Ho	780	Spring.14	B7801S	bee	170	non.rep	S	SBPV	5.25432e+06	6.72052
Bee	KR	Sn	260	Spring.14	B2602	bee	210	non.rep	S	SBPV	2.01967e+06	6.30528
Bee	KR	Sn	260	Spring.14	B2604S	bee	220	non.rep	S	SBPV	1.91159e+06	6.28139
Bee	KR	Sn	260	Spring.14	B2605S	bee	230	non.rep	S	SBPV	2.03119e+06	6.30775
Bee	KR	Sn	370	Spring.14	B3702	bee	260	non.rep	S	SBPV	2.19727e+06	6.34188
Bee	KR	Sn	421	Spring.14	B4211	bee	200	non.rep	S	SBPV	312863	5.49535
Bee	RN	Hø	Hø1	Spring.14	BHø11	bee	280	non.rep	R	SBPV	1.21878e+06	6.08592
Bee	RN	Hø	Hø2	Spring.14	BHø22	bee	160	non.rep	R	SBPV	2.64566e+06	6.42253
Bee	RN	Hø	Hø5	Spring.14	BHø54	bee	100	non.rep	R	SBPV	1.67526e+07	7.22408
Bee	RN	Hø	Hø5	Spring.14	BHø56	bee	260	non.rep	R	SBPV	3.01693e+06	6.47956
Bee	RN	Gr	Gr4	Spring.14	BGr41	bee	170	non.rep	R	SBPV	2.08293e+06	6.31868
Bee	RN	Gr	Gr4	Spring.14	BGr42	bee	100	non.rep	R	SBPV	802562	5.90448
Bee	RM	Lu	24	Spring.14	B241	bee	100	non.rep	S	SBPV	2.04412e+06	6.31051
Bee	RN	Sø	Sø1	Spring.14	BSø11	bee	250	non.rep	R	SBPV	0	0
Bee	RN	Sø	Sø1	Spring.14	BSø12	bee	280	non.rep	R	SBPV	43680	4.64028
Bee	RN	Sø	Sø1	Spring.14	BSø17	bee	250	non.rep	R	SBPV	0	0
Bee	RN	Sø	Sø2	Spring.14	BSø21	bee	220	non.rep	R	SBPV	124983	5.09685
Bee	RN	Sø	Sø8	Spring.14	BSø82	bee	280	non.rep	R	SBPV	0	0
Bee	RN	Sø	Sø9	Spring.14	BSø95	bee	230	non.rep	R	SBPV	78049.6	4.89237
Bee	SKP	Sa	A1	June.14	BA11	bee	280	rep	S	SBPV	42931	4.63277
Bee	SKP	Sa	A1	June.14	BA13	bee	280	rep	S	SBPV	41687.3	4.62
Bee	SKP	Sa	A2	June.14	BA211	bee	210	rep	S	SBPV	14764.4	4.16922
Bee	SKP	Sa	A2	June.14	BA216	bee	270	rep	S	SBPV	7380.99	3.86811
Bee	SKP	Sa	A2	June.14	BA218	bee	210	rep	S	SBPV	0	0
Bee	SKP	Sa	A6	June.14	BA67	bee	250	rep	S	SBPV	0	0
Bee	SKP	Sa	A8	June.14	BA84	bee	250	rep	S	SBPV	0	0
Bee	SKP	Sa	A8	June.14	BA86	bee	240	rep	S	SBPV	21504	4.33252
Bee	SKP	Sa	A8	June.14	BA89	bee	240	rep	S	SBPV	97923	4.99088
Bee	SKP	Sa	B1	June.14	BB11	bee	230	rep	S	SBPV	31092.5	4.49266
Bee	TB	Bi	Biri2	June.14	BBiri219	bee	280	rep	S	SBPV	12649.2	4.10206
Bee	TB	Bi	Biri6	June.14	BBiri65	bee	220	rep	S	SBPV	0	0
Bee	TB	Bi	Biri7	June.14	BBiri719	bee	270	rep	S	SBPV	7293.31	3.86292
Bee	TB	Bi	Biri9.2	June.14	BBiri92	bee	270	rep	S	SBPV	19926.2	4.29942
Bee	TB	Bi	Biri11	June.14	BBiri118	bee	270	rep	S	SBPV	12613.6	4.10084
Bee	TB	Bi	Biri14	June.14	BBiri147	bee	280	rep	S	SBPV	0	0
Bee	TB	Bi	Biri14	June.14	BBiri1410	bee	220	rep	S	SBPV	131861	5.12012
Bee	TB	Bi	Biri17	June.14	BBiri1716	bee	200	rep	S	SBPV	40255.2	4.60482
Bee	TB	Bi	Biri2.2	June.14	BBiri2.24	bee	260	rep	S	SBPV	27784.4	4.4438
Bee	TB	Bi	Biri2.2	June.14	BBiri2.27	bee	250	rep	S	SBPV	16886.6	4.22754
Bee	TB	Bi	Biri7.2	June.14	BBiri7.213	bee	270	rep	S	SBPV	0	0
Bee	TB	Bi	Biri7.2	June.14	BBiri7.214	bee	220	rep	S	SBPV	0	0
Bee	TB	Bi	Biri10.2	June.14	BBiri10.27	bee	230	rep	S	SBPV	25055.8	4.39891
Bee	TB	Bi	Biri14.2	June.14	BBiri14.22	bee	280	rep	S	SBPV	151105	5.17928
Bee	RN	Sø	Sø2	June.14	BSø22	bee	240	rep	R	SBPV	185984	5.26948
Bee	RN	Sø	Sø3	June.14	BSø36	bee	230	rep	R	SBPV	10404.8	4.01723
Bee	RN	Sø	Sø7	June.14	BSø72	bee	280	rep	R	SBPV	0	0
Bee	RN	Sø	Sø10	June.14	BSø101	bee	280	rep	R	SBPV	0	0
Bee	RN	Gr	Gr61	June.14	BGr617	bee	220	rep	R	SBPV	0	0
Bee	RN	Gr	Gr63	June.14	BGr633	bee	220	rep	R	SBPV	40436.2	4.60677
Bee	SKP	Sa	A1	June.14	BA12	bee	280	non.rep	S	SBPV	26015.3	4.41523
Bee	SKP	Sa	A1	June.14	BA16	bee	220	non.rep	S	SBPV	25052.3	4.39885
Bee	SKP	Sa	A2	June.14	BA21	bee	280	non.rep	S	SBPV	127954	5.10705
Bee	SKP	Sa	A2	June.14	BA24	bee	240	non.rep	S	SBPV	11804.9	4.07206
Bee	SKP	Sa	A2	June.14	BA25	bee	270	non.rep	S	SBPV	63740.7	4.80442
Bee	SKP	Sa	A2	June.14	BA26	bee	240	non.rep	S	SBPV	27084.4	4.43272
Bee	SKP	Sa	A2	June.14	BA29	bee	280	non.rep	S	SBPV	36083.8	4.55731
Bee	SKP	Sa	A2	June.14	BA215	bee	250	non.rep	S	SBPV	0	0
Bee	SKP	Sa	A8	June.14	BA81	bee	250	non.rep	S	SBPV	38712.5	4.58785
Bee	SKP	Sa	A8	June.14	BA82	bee	260	non.rep	S	SBPV	83323.6	4.92077
Bee	SKP	Sa	A8	June.14	BA811	bee	260	non.rep	S	SBPV	206023	5.31392
Bee	TB	Bi	Biri2	June.14	BBiri21	bee	280	non.rep	S	SBPV	36470.4	4.56194
Bee	TB	Bi	Biri12	June.14	BBiri222	bee	270	non.rep	S	SBPV	13893.5	4.14281
Bee	TB	Bi	Biri12	June.14	BBiri122	bee	280	non.rep	S	SBPV	50588.8	4.70405
Bee	TB	Bi	Biri12	June.14	BBiri124	bee	280	non.rep	S	SBPV	41919.6	4.62242
Bee	TB	Bi	Biri14	June.14	BBiri148	bee	220	non.rep	S	SBPV	53248.9	4.72631
Bee	TB	Bi	Biri17	June.14	BBiri172	bee	280	non.rep	S	SBPV	274620	5.43873
Bee	TB	Bi	Biri17	June.14	BBiri178	bee	280	non.rep	S	SBPV	77067.3	4.88687
Bee	TB	Bi	Biri2.2	June.14	BBiri2.26	bee	260	non.rep	S	SBPV	12693.2	4.10357
Bee	TB	Bi	Biri2.2	June.14	BBiri2.29	bee	280	non.rep	S	SBPV	0	0
Bee	TB	Bi	Biri2.2	June.14	BBiri2.210	bee	260	non.rep	S	SBPV	25835.3	4.41221
Bee	TB	Bi	Biri9.2	June.14	BBiri9.24	bee	280	non.rep	S	SBPV	55745.6	4.74621
Bee	TB	Bi	Biri14.2	June.14	BBiri14.21	bee	260	non.rep	S	SBPV	52763.7	4.72234
Bee	RN	Hø	Hø41	June.14	BHø411	bee	280	non.rep	R	SBPV	151404	5.18014
Bee	RN	Hø	Hø44	June.14	BHø442	bee	260	non.rep	R	SBPV	56833.4	4.7546
Bee	RN	Hø	Hø46	June.14	BHø461	bee	280	non.rep	R	SBPV	35443.7	4.54954
Mite	KR	Ho	792	Autumn.13	M79210	mite	150	rep	S	SBPV	27452.3	4.43858
Mite	KR	Ho	791	Autumn.13	M7912	mite	100	rep	S	SBPV	33959.7	4.53096
Mite	KR	Ho	780	Autumn.13	M7801A	mite	160	rep	S	SBPV	18165.4	4.25924
Mite	KR	Ho	780	Autumn.13	M7807	mite	140	rep	S	SBPV	17387.8	4.24025
Mite	KR	Ho	700	Autumn.13	M7009	mite	220	rep	S	SBPV	32479.5	4.51161
Mite	KR	Ho	793	Autumn.13	M7931	mite	280	rep	S	SBPV	3595.25	3.55573
Mite	KR	Ho	793	Autumn.13	M7934	mite	210	rep	S	SBPV	25857.1	4.41258
Mite	KR	Ho	793	Autumn.13	M7935	mite	280	rep	S	SBPV	23790.6	4.37641
Mite	KR	Ho	793	Autumn.13	M7937	mite	210	rep	S	SBPV	7265.71	3.86128
Mite	KR	Ho	793	Autumn.13	M7939A	mite	220	rep	S	SBPV	66924.7	4.82559
Mite	KR	Ho	760	Autumn.13	M7601	mite	190	rep	S	SBPV	15074.8	4.17825
Mite	KR	Ho	760	Autumn.13	M7608	mite	220	rep	S	SBPV	5212.99	3.71709
Mite	KR	Ho	750	Autumn.13	M7501	mite	270	rep	S	SBPV	5612.46	3.74915
Mite	KR	Ho	750	Autumn.13	M7507	mite	280	rep	S	SBPV	13837.9	4.14107
Mite	KR	Sn	350	Autumn.13	M3505	mite	230	rep	S	SBPV	69465.1	4.84177
Mite	KR	Sn	350	Autumn.13	M3506	mite	260	rep	S	SBPV	70698.3	4.84941
Mite	KR	Sn	260	Autumn.13	M2601A	mite	280	rep	S	SBPV	5320.04	3.72592
Mite	KR	Sn	260	Autumn.13	M2605A	mite	200	rep	S	SBPV	25736.7	4.41055
Mite	KR	Ho	792	Autumn.13	M7929	mite	100	non.rep	S	SBPV	6201.84	3.79252
Mite	KR	Ho	700	Autumn.13	M7004	mite	160	non.rep	S	SBPV	6324.07	3.801
Mite	KR	Ho	750	Autumn.13	M7502a	mite	280	non.rep	S	SBPV	4161.64	3.61926
Mite	KR	Ho	750	Autumn.13	M7502b	mite	280	non.rep	S	SBPV	NA	NA
Mite	KR	Ho	750	Autumn.13	M7504	mite	280	non.rep	S	SBPV	18051.6	4.25652
Mite	KR	Sn	260	Autumn.13	M2603a	mite	260	non.rep	S	SBPV	8989.9	3.95375
Mite	KR	Sn	260	Autumn.13	M2603b	mite	260	non.rep	S	SBPV	48445.5	4.68525
Mite	KR	Sn	260	Autumn.13	M2604A	mite	240	non.rep	S	SBPV	41145.3	4.61432
Mite	KR	Sn	260	Autumn.13	M2607A	mite	210	non.rep	S	SBPV	5013.2	3.70012
Mite	KR	Sn	260	Autumn.13	M2609a	mite	280	non.rep	S	SBPV	7398.22	3.86913
Mite	KR	Sn	260	Autumn.13	M2609b	mite	280	non.rep	S	SBPV	21106.7	4.32442
Mite	KR	Sn	260	Autumn.13	M2609c	mite	280	non.rep	S	SBPV	8564.79	3.93272
Mite	KR	Ho	791	Spring.14	M7911	mite	250	rep	S	SBPV	NA	NA
Mite	KR	Ho	791	Spring.14	M7919	mite	200	rep	S	SBPV	269422	5.43043
Mite	KR	Ho	793	Spring.14	M7932	mite	140	rep	S	SBPV	266010	5.4249
Mite	KR	Ho	793	Spring.14	M7939S	mite	170	rep	S	SBPV	63366.2	4.80186
Mite	KR	Ho	793	Spring.14	M79312	mite	160	rep	S	SBPV	603677	5.7808
Mite	KR	Ho	793	Spring.14	M79319	mite	160	rep	S	SBPV	299845	5.4769
Mite	KR	Ho	793	Spring.14	M79324	mite	150	rep	S	SBPV	14878.3	4.17255
Mite	KR	Ho	793	Spring.14	M79330	mite	220	rep	S	SBPV	12460.8	4.09555
Mite	KR	Ho	710	Spring.14	M7101	mite	100	rep	S	SBPV	83715.4	4.92281
Mite	KR	Ho	710	Spring.14	M7103	mite	120	rep	S	SBPV	1.28807e+06	6.10994
Mite	KR	Ho	710	Spring.14	M7104	mite	110	rep	S	SBPV	23171.3	4.36495
Mite	KR	Ho	710	Spring.14	M7105	mite	150	rep	S	SBPV	19162.5	4.28245
Mite	KR	Ho	710	Spring.14	M7106	mite	150	rep	S	SBPV	87990.2	4.94443
Mite	KR	Ho	710	Spring.14	M71013	mite	130	rep	S	SBPV	18603.3	4.26959
Mite	KR	Ho	710	Spring.14	M71014	mite	280	rep	S	SBPV	6322.55	3.80089
Mite	KR	Ho	710	Spring.14	M71015	mite	150	rep	S	SBPV	61621.3	4.78973
Mite	KR	Ho	710	Spring.14	M71016	mite	150	rep	S	SBPV	9603.66	3.98244
Mite	KR	Sn	260	Spring.14	M2601S	mite	220	rep	S	SBPV	NA	NA
Mite	KR	Sn	260	Spring.14	M2607S	mite	260	rep	S	SBPV	NA	NA
Mite	RN	Hø	Hø3	Spring.14	MHø32	mite	250	rep	R	SBPV	18757.3	4.27317
Mite	RN	Gr	Gr3	Spring.14	MGr38	mite	170	rep	R	SBPV	11518.7	4.0614
Mite	RN	Sø	Sø2	Spring.14	MSø23	mite	280	rep	R	SBPV	109726	5.04031
Mite	RN	Sø	Sø6	Spring.14	MSø61	mite	240	rep	R	SBPV	11515.8	4.06129
Mite	RN	Sø	Sø6	Spring.14	MSø62	mite	220	rep	R	SBPV	277409	5.44312
Mite	SKP	Sa	A1	Spring.14	MA14	mite	280	rep	S	SBPV	335318	5.52546
Mite	SKP	Sa	A4	Spring.14	MA41	mite	210	rep	S	SBPV	263255	5.42038
Mite	SKP	Sa	A4	Spring.14	MA42	mite	210	rep	S	SBPV	3213.78	3.50702
Mite	SKP	Sa	B2	Spring.14	MB23	mite	230	rep	S	SBPV	0	0
Mite	SKP	Sa	B2	Spring.14	MB28	mite	220	rep	S	SBPV	8371.78	3.92282
Mite	KR	Ho	791	Spring.14	M7914	mite	130	non.rep	S	SBPV	NA	NA
Mite	KR	Ho	791	Spring.14	M7915	mite	260	non.rep	S	SBPV	11226	4.05022
Mite	KR	Ho	791	Spring.14	M7918	mite	150	non.rep	S	SBPV	0	0
Mite	KR	Ho	793	Spring.14	M7936	mite	280	non.rep	S	SBPV	51250.7	4.7097
Mite	KR	Ho	793	Spring.14	M7938	mite	120	non.rep	S	SBPV	525685	5.72073
Mite	KR	Ho	793	Spring.14	M79320a	mite	90	non.rep	S	SBPV	0	0
Mite	KR	Ho	793	Spring.14	M79320b	mite	90	non.rep	S	SBPV	18112.4	4.25798
Mite	KR	Ho	793	Spring.14	M79328	mite	150	non.rep	S	SBPV	448.757	2.65201
Mite	KR	Ho	710	Spring.14	M7102a	mite	90	non.rep	S	SBPV	12258.1	4.08842
Mite	KR	Ho	710	Spring.14	M7102b	mite	90	non.rep	S	SBPV	138177	5.14044
Mite	KR	Ho	720	Spring.14	M7201a	mite	120	non.rep	S	SBPV	24586.6	4.3907
Mite	KR	Ho	720	Spring.14	M7201b	mite	120	non.rep	S	SBPV	1.23276e+06	6.09088
Mite	KR	Ho	720	Spring.14	M7201c	mite	120	non.rep	S	SBPV	92832.8	4.9677
Mite	KR	Ho	720	Spring.14	M7202	mite	140	non.rep	S	SBPV	28292.1	4.45167
Mite	KR	Ho	720	Spring.14	M7203	mite	120	non.rep	S	SBPV	NA	NA
Mite	KR	Ho	720	Spring.14	M7204	mite	280	non.rep	S	SBPV	93603.6	4.97129
Mite	KR	Ho	780	Spring.14	M7801S	mite	170	non.rep	S	SBPV	23766.9	4.37597
Mite	KR	Sn	260	Spring.14	M2602	mite	210	non.rep	S	SBPV	NA	NA
Mite	KR	Sn	260	Spring.14	M2604S	mite	220	non.rep	S	SBPV	12927.2	4.1115
Mite	KR	Sn	260	Spring.14	M2605S	mite	230	non.rep	S	SBPV	45103.5	4.65421
Mite	KR	Sn	370	Spring.14	M3702	mite	260	non.rep	S	SBPV	NA	NA
Mite	KR	Sn	421	Spring.14	M4211	mite	200	non.rep	S	SBPV	NA	NA
Mite	RM	Lu	24	Spring.14	M241	mite	280	non.rep	S	SBPV	10086.3	4.00373
Mite	RN	Hø	Hø1	Spring.14	MHø11	mite	160	non.rep	R	SBPV	27807.3	4.44416
Mite	RN	Hø	Hø2	Spring.14	MHø22	mite	100	non.rep	R	SBPV	197162	5.29482
Mite	RN	Hø	Hø5	Spring.14	MHø54	mite	260	non.rep	R	SBPV	88389.5	4.9464
Mite	RN	Hø	Hø5	Spring.14	MHø56	mite	170	non.rep	R	SBPV	NA	NA
Mite	RN	Gr	Gr4	Spring.14	MGr41	mite	100	non.rep	R	SBPV	11305.6	4.05329
Mite	RN	Gr	Gr4	Spring.14	MGr42	mite	100	non.rep	R	SBPV	43883.7	4.6423
Mite	RN	Sø	Sø1	Spring.14	MSø11	mite	250	non.rep	R	SBPV	71547.4	4.85459
Mite	RN	Sø	Sø1	Spring.14	MSø12	mite	280	non.rep	R	SBPV	21255.4	4.32747
Mite	RN	Sø	Sø1	Spring.14	MSø17	mite	250	non.rep	R	SBPV	0	0
Mite	RN	Sø	Sø2	Spring.14	MSø21	mite	220	non.rep	R	SBPV	917730	5.96271
Mite	RN	Sø	Sø8	Spring.14	MSø82	mite	280	non.rep	R	SBPV	1.12889e+06	6.05265
Mite	RN	Sø	Sø9	Spring.14	MSø95	mite	230	non.rep	R	SBPV	652541	5.81461
Mite	SKP	Sa	A1	June.14	MA11	mite	280	rep	S	SBPV	639781	5.80603
Mite	SKP	Sa	A1	June.14	MA13	mite	280	rep	S	SBPV	449659	5.65288
Mite	SKP	Sa	A2	June.14	MA211	mite	210	rep	S	SBPV	3144.26	3.49752
Mite	SKP	Sa	A2	June.14	MA216	mite	270	rep	S	SBPV	8848.68	3.94688
Mite	SKP	Sa	A2	June.14	MA218	mite	210	rep	S	SBPV	0	0
Mite	SKP	Sa	A6	June.14	MA67	mite	250	rep	S	SBPV	0	0
Mite	SKP	Sa	A8	June.14	MA84	mite	250	rep	S	SBPV	0	0
Mite	SKP	Sa	A8	June.14	MA86	mite	240	rep	S	SBPV	0	0
Mite	SKP	Sa	A8	June.14	MA89	mite	240	rep	S	SBPV	8454.66	3.9271
Mite	SKP	Sa	B1	June.14	MB11	mite	230	rep	S	SBPV	0	0
Mite	TB	Bi	Biri2	June.14	MBiri219	mite	280	rep	S	SBPV	33859.4	4.52968
Mite	TB	Bi	Biri6	June.14	MBiri65	mite	220	rep	S	SBPV	58032	4.76367
Mite	TB	Bi	Biri7	June.14	MBiri719	mite	270	rep	S	SBPV	3.026e+06	6.48087
Mite	TB	Bi	Biri9.2	June.14	MBiri92	mite	270	rep	S	SBPV	118026	5.07198
Mite	TB	Bi	Biri11	June.14	MBiri118	mite	270	rep	S	SBPV	0	0
Mite	TB	Bi	Biri14	June.14	MBiri147	mite	280	rep	S	SBPV	44071.1	4.64415
Mite	TB	Bi	Biri14	June.14	MBiri1410	mite	220	rep	S	SBPV	3.14019e+06	6.49696
Mite	TB	Bi	Biri17	June.14	MBiri1716	mite	200	rep	S	SBPV	147118	5.16766
Mite	TB	Bi	Biri2.2	June.14	MBiri2.24	mite	260	rep	S	SBPV	10893.4	4.03716
Mite	TB	Bi	Biri2.2	June.14	MBiri2.27	mite	250	rep	S	SBPV	0	0
Mite	TB	Bi	Biri7.2	June.14	MBiri7.213	mite	270	rep	S	SBPV	37012.1	4.56834
Mite	TB	Bi	Biri7.2	June.14	MBiri7.214	mite	220	rep	S	SBPV	7392.12	3.86877
Mite	TB	Bi	Biri10.2	June.14	MBiri10.27	mite	230	rep	S	SBPV	0	0
Mite	TB	Bi	Biri14.2	June.14	MBiri14.22	mite	280	rep	S	SBPV	0	0
Mite	RN	Sø	Sø2	June.14	MSø22	mite	240	rep	R	SBPV	0	0
Mite	RN	Sø	Sø3	June.14	MSø36	mite	230	rep	R	SBPV	0	0
Mite	RN	Sø	Sø7	June.14	MSø72	mite	280	rep	R	SBPV	10605.3	4.02552
Mite	RN	Sø	Sø10	June.14	MSø101	mite	280	rep	R	SBPV	4035.97	3.60595
Mite	RN	Gr	Gr61	June.14	MGr617	mite	220	rep	R	SBPV	27406.9	4.43786
Mite	RN	Gr	Gr63	June.14	MGr633	mite	220	rep	R	SBPV	22406.6	4.35038
Mite	SKP	Sa	A1	June.14	MA12	mite	280	non.rep	S	SBPV	0	0
Mite	SKP	Sa	A1	June.14	MA16	mite	220	non.rep	S	SBPV	3178.21	3.50218
Mite	SKP	Sa	A2	June.14	MA21	mite	280	non.rep	S	SBPV	4095.95	3.61235
Mite	SKP	Sa	A2	June.14	MA24	mite	240	non.rep	S	SBPV	2929.86	3.46685
Mite	SKP	Sa	A2	June.14	MA25	mite	270	non.rep	S	SBPV	3288.7	3.51702
Mite	SKP	Sa	A2	June.14	MA26	mite	240	non.rep	S	SBPV	10947.4	4.03931
Mite	SKP	Sa	A2	June.14	MA29	mite	280	non.rep	S	SBPV	4024.36	3.6047
Mite	SKP	Sa	A2	June.14	MA215	mite	250	non.rep	S	SBPV	33232.8	4.52157
Mite	SKP	Sa	A8	June.14	MA81	mite	250	non.rep	S	SBPV	8898.28	3.94931
Mite	SKP	Sa	A8	June.14	MA82	mite	260	non.rep	S	SBPV	154133	5.1879
Mite	SKP	Sa	A8	June.14	MA811	mite	260	non.rep	S	SBPV	1435.44	3.15699
Mite	TB	Bi	Biri2	June.14	MBiri21	mite	280	non.rep	S	SBPV	5066.31	3.70469
Mite	TB	Bi	Biri12	June.14	MBiri222	mite	270	non.rep	S	SBPV	3752.05	3.57427
Mite	TB	Bi	Biri12	June.14	MBiri122	mite	280	non.rep	S	SBPV	18670.8	4.27116
Mite	TB	Bi	Biri12	June.14	MBiri124	mite	280	non.rep	S	SBPV	0	0
Mite	TB	Bi	Biri14	June.14	MBiri148	mite	220	non.rep	S	SBPV	6724.71	3.82767
Mite	TB	Bi	Biri17	June.14	MBiri172	mite	280	non.rep	S	SBPV	13518.4	4.13093
Mite	TB	Bi	Biri17	June.14	MBiri178	mite	280	non.rep	S	SBPV	0	0
Mite	TB	Bi	Biri2.2	June.14	MBiri2.26	mite	260	non.rep	S	SBPV	13441	4.12843
Mite	TB	Bi	Biri2.2	June.14	MBiri2.29	mite	280	non.rep	S	SBPV	3706.56	3.56897
Mite	TB	Bi	Biri2.2	June.14	MBiri2.210	mite	260	non.rep	S	SBPV	22633.2	4.35475
Mite	TB	Bi	Biri9.2	June.14	MBiri9.24	mite	280	non.rep	S	SBPV	3176.56	3.50196
Mite	TB	Bi	Biri14.2	June.14	MBiri14.21	mite	260	non.rep	S	SBPV	0	0
Mite	RN	Hø	Hø41	June.14	MHø411	mite	280	non.rep	R	SBPV	0	0
Mite	RN	Hø	Hø44	June.14	MHø442	mite	260	non.rep	R	SBPV	8803.54	3.94466
Mite	RN	Hø	Hø46	June.14	MHø461	mite	280	non.rep	R	SBPV	6533.31	3.81513
